# Supplementary material for: Transcriptional and physiological adaptations in nucleus accumbens somatostatin interneurons that regulate behavioral responses to cocaine
Source: Nat Commun. 2018 Aug 8;9:3149. doi: 10.1038/s41467-018-05657-9 (PMC6082848; doi:10.1038/s41467-018-05657-9)
Supplement: Supplementary file 3 — Supplementary Data 1 [file 41467_2018_5657_MOESM3_ESM.xlsx]

## Sheet: norm_log2cpm_sal-v-coke_SST_Nac
id	gene	description	type	saline average	cocaine average	deltacpm	logfc	pvalue	S1	S2	S3	S4	S5	S6	S7	S8	S9	S10	C1	C2	C3	C4	C5	C6	C7	C8	C9	C10
ENSMUSG00000076258	Gm23935	predicted gene, 23935 [Source:MGI Symbol;Acc:MGI:5453712]	miRNA	13.812	13.9642	0.152177	-0.289618	1.83956e-32	13.7165	13.3089	13.4618	13.5227	13.2505	12.7311	12.9924	14.6916	14.5154	15.929	16.8722	13.6444	13.9639	13.0216	12.8367	12.9471	13.6559	12.8952	15.2088	14.5958
ENSMUSG00000055150	Zfp78	zinc finger protein 78 [Source:MGI Symbol;Acc:MGI:107783]	protein_coding	-1.98939	2.30197	4.29135	-4.14909	1.1999e-05	-4.3701	-3.46948	-3.68304	0.157942	-3.10676	2.71125	-0.534906	0.491591	-4.03275	-4.0576	1.89891	2.57016	3.04218	1.86133	0.945301	3.65411	1.6884	3.42637	1.25365	2.67924
ENSMUSG00000026131	Dst	dystonin [Source:MGI Symbol;Acc:MGI:104627]	protein_coding	10.9464	10.8646	-0.0818381	0.251389	1.42002e-05	11.0069	11.0755	11.066	10.7955	11.1366	11.023	11.1189	10.5318	10.9256	10.784	10.6147	10.8639	10.7118	11.0236	11.0439	11.0091	11.0555	11.0776	10.7804	10.465
ENSMUSG00000026196	Bard1	BRCA1 associated RING domain 1 [Source:MGI Symbol;Acc:MGI:1328361]	protein_coding	-1.80916	1.61356	3.42272	-3.55798	5.80115e-05	-2.04817	-3.46948	-2.09808	-1.42702	-3.10676	-3.39728	-2.85683	1.32558	-2.44779	1.43425	2.15555	2.07953	3.39429	0.366566	1.7933	2.15404	1.6884	-3.14349	2.04584	3.60162
ENSMUSG00000039552	Rsph4a	radial spoke head 4 homolog A (Chlamydomonas) [Source:MGI Symbol;Acc:MGI:3027894]	protein_coding	-1.42286	2.33864	3.76151	-3.68593	9.71731e-05	-4.3701	-3.46948	-1.36111	-1.42702	-3.10676	2.48537	-2.85683	-2.44701	1.09653	1.2278	0.504995	3.45523	3.50055	1.95153	2.24786	3.00204	2.19536	1.7145	2.16288	2.6515
ENSMUSG00000044519	Zfp488	zinc finger protein 488 [Source:MGI Symbol;Acc:MGI:2686052]	protein_coding	-1.58005	1.83356	3.41361	-3.4565	0.000120522	2.86831	-3.46948	-2.09808	-1.42702	-3.10676	-3.39728	-2.85683	2.07655	-4.03275	-0.35716	2.11215	2.21869	2.50906	1.86133	1.12587	2.15404	1.83279	0.556954	0.650984	3.31373
ENSMUSG00000078578	Ube2d3	ubiquitin-conjugating enzyme E2D 3 [Source:MGI Symbol;Acc:MGI:1913355]	protein_coding	4.67808	5.57152	0.893433	-0.957187	0.000213856	4.67703	4.16714	4.61617	5.08077	3.68766	4.23935	5.25691	5.41718	4.21042	5.42823	5.77135	5.31684	5.85289	5.54013	5.51819	5.11751	5.5749	5.23589	6.03948	5.748
ENSMUSG00000082969	Gm12630	predicted gene 12630 [Source:MGI Symbol;Acc:MGI:3650968]	processed_pseudogene	-2.9789	0.439671	3.41857	-3.34028	0.000267941	-4.3701	-3.46948	-3.68304	-1.42702	-3.10676	1.24658	-2.85683	-4.03197	-4.03275	-4.0576	-0.673342	1.33033	1.7721	0.994597	2.0828	-1.39028	-2.55953	0.763405	0.754078	1.32255
ENSMUSG00000097828	6430562O15Rik	RIKEN cDNA 6430562O15 gene [Source:MGI Symbol;Acc:MGI:2444982]	lincRNA	2.87512	-0.665679	-3.5408	3.56294	0.000360721	2.88729	3.10037	0.56489	3.32787	3.97006	3.07846	2.50072	2.11778	3.43485	3.76895	0.032927	3.33799	-3.90033	-3.09287	1.56197	-2.97524	-2.55953	2.28278	-2.51894	1.17445
ENSMUSG00000069601	Ank3	ankyrin 3, epithelial [Source:MGI Symbol;Acc:MGI:88026]	protein_coding	10.047	9.98868	-0.0583519	0.304243	0.000480935	10.0106	9.66959	9.93018	9.87047	9.86137	10.1478	10.4904	10.2144	10.0745	10.201	9.56525	9.96534	9.69458	9.92168	10.0606	10.193	10.2983	10.2081	10.122	9.85802
ENSMUSG00000005089	Slc1a2	solute carrier family 1 (glial high affinity glutamate transporter), member 2 [Source:MGI Symbol;Acc:MGI:101931]	protein_coding	10.1031	10.1643	0.0612178	-1.99882	0.000487816	10.3715	8.61897	9.04637	10.1696	9.2013	9.15803	10.1681	11.1839	10.9811	12.1317	12.8859	10.3012	10.5699	9.12115	8.39761	9.43017	9.9953	8.54869	11.41	10.983
ENSMUSG00000028407	Toporsos	topoisomerase I binding, arginine/serine-rich, opposite strand [Source:MGI Symbol;Acc:MGI:1913684]	protein_coding	-3.44328	-0.345276	3.09801	-3.02249	0.00054868	-4.3701	-3.46948	-3.68304	-1.42702	-3.10676	-3.39728	-2.85683	-4.03197	-4.03275	-4.0576	0.123125	1.33033	-3.90033	1.4307	-2.96159	0.931648	-2.55953	1.10444	-0.644472	1.69292
ENSMUSG00000000753	Serpinf1	serine (or cysteine) peptidase inhibitor, clade F, member 1 [Source:MGI Symbol;Acc:MGI:108080]	protein_coding	-1.06358	2.26108	3.32466	-3.13599	0.000572209	-4.3701	-3.46948	-3.68304	0.157942	0.0631658	1.96028	-2.85683	0.360346	1.80014	-0.598169	0.806651	0.299308	2.94516	2.78978	3.41345	2.57935	2.99506	1.50037	2.30549	2.97623
ENSMUSG00000084457	n-R5s73	nuclear encoded rRNA 5S 73 [Source:MGI Symbol;Acc:MGI:4421918]	rRNA	0.410579	-2.98089	-3.39147	3.60844	0.000621371	1.85872	3.03831	-3.68304	-1.42702	3.78806	1.12629	1.78702	0.215956	1.4591	-4.0576	1.18726	-4.22425	-3.90033	-3.09287	-2.96159	-2.97524	-2.55953	-3.14349	-4.1039	-4.035
ENSMUSG00000085001	Rapgef4os2	Rap guanine nucleotide exchange factor (GEF) 4, opposite strand 2 [Source:MGI Symbol;Acc:MGI:2139429]	antisense	-1.19572	1.91337	3.10909	-3.17295	0.000641217	-2.04817	-3.46948	3.64788	-1.42702	-3.10676	1.12629	-2.85683	1.94531	-4.03275	-1.73567	1.70809	2.9153	1.22895	1.4307	2.92105	2.06915	0.247827	2.83379	2.08592	1.69292
ENSMUSG00000022892	App	amyloid beta (A4) precursor protein [Source:MGI Symbol;Acc:MGI:88059]	protein_coding	9.93133	9.71728	-0.214042	0.535646	0.000719084	9.82258	9.839	9.99391	9.96798	9.88671	9.59548	9.25463	9.98597	10.2126	10.7544	9.23884	9.77125	9.99231	9.54308	9.47902	9.56028	9.60066	9.9808	10.3243	9.68235
ENSMUSG00000085894	Gm15832	predicted gene 15832 [Source:MGI Symbol;Acc:MGI:3834078]	processed_transcript	-2.29395	1.29707	3.59102	-3.54993	0.000728217	-4.3701	-3.46948	-2.09808	-1.42702	-3.10676	1.55692	-2.85683	-4.03197	0.921441	-4.0576	1.55446	2.28354	3.92622	1.76512	2.39596	-2.97524	2.72587	3.45643	-0.933978	-1.22765
ENSMUSG00000086286	Gm15138	predicted gene 15138 [Source:MGI Symbol;Acc:MGI:3705255]	lincRNA	-2.50045	1.11003	3.61048	-3.51115	0.000844798	-4.3701	-3.46948	-3.68304	-1.42702	-3.10676	-3.39728	0.843605	-4.03197	-4.03275	1.67032	1.99759	0.633727	2.12204	2.03642	0.73885	1.97895	2.64993	-0.336131	3.31395	-4.035
ENSMUSG00000032667	Pon2	paraoxonase 2 [Source:MGI Symbol;Acc:MGI:106687]	protein_coding	-1.75315	1.60495	3.3581	-3.70218	0.00107267	-4.3701	-3.46948	-3.68304	-1.42702	-3.10676	-3.39728	-2.85683	3.61908	3.63258	-2.47264	4.92579	2.18514	2.81392	1.76512	1.43073	-2.97524	2.39467	1.81071	-0.197013	1.89574
ENSMUSG00000030103	Bhlhe40	basic helix-loop-helix family, member e40 [Source:MGI Symbol;Acc:MGI:1097714]	protein_coding	2.80874	3.98236	1.17362	-1.48558	0.00111402	3.74364	1.81592	1.80882	0.157942	3.19702	0.850651	3.68232	3.96238	4.66421	4.20449	5.48281	4.37937	4.96695	3.21091	2.16769	2.95549	2.56975	3.67669	5.56321	4.85069
ENSMUSG00000027834	Serpini1	serine (or cysteine) peptidase inhibitor, clade I, member 1 [Source:MGI Symbol;Acc:MGI:1194506]	protein_coding	6.7443	5.97371	-0.770588	0.733781	0.00122512	6.4995	7.28122	7.57729	7.27688	6.35881	6.29097	5.51385	6.50428	6.75433	7.38586	6.05243	6.34085	5.68275	6.65029	6.19576	4.42564	6.00653	6.0088	6.35245	6.02164
ENSMUSG00000024142	Mlst8	MTOR associated protein, LST8 homolog (S. cerevisiae) [Source:MGI Symbol;Acc:MGI:1929514]	protein_coding	0.932293	3.53599	2.60369	-2.51258	0.00126227	0.839356	-3.46948	1.44625	2.82091	-3.10676	2.15731	1.39109	2.03412	1.84989	3.36025	3.27349	3.4268	4.50481	4.08704	2.24786	3.94362	2.86674	3.67669	3.15348	4.17932
ENSMUSG00000025917	Cops5	COP9 signalosome subunit 5 [Source:MGI Symbol;Acc:MGI:1349415]	protein_coding	2.44038	4.28717	1.84679	-1.97654	0.00128553	0.487884	1.95678	-1.36111	4.45562	3.78806	3.56851	1.53548	3.53027	3.40187	3.04043	4.44287	3.27559	4.83776	4.25586	4.23808	4.10157	3.66929	4.30773	4.64093	5.10199
ENSMUSG00000061601	Pclo	piccolo (presynaptic cytomatrix protein) [Source:MGI Symbol;Acc:MGI:1349390]	protein_coding	10.6591	10.5839	-0.0752569	0.2135	0.0014134	10.6018	10.6941	10.896	10.8253	10.7349	10.6801	10.5797	10.4319	10.4844	10.6629	10.3206	10.655	10.8336	10.6455	10.8311	10.6417	10.7594	10.5086	10.5548	10.0882
ENSMUSG00000020609	Apob	apolipoprotein B [Source:MGI Symbol;Acc:MGI:88052]	protein_coding	-2.13515	0.887183	3.02234	-3.17192	0.00142168	-4.3701	-3.46948	-3.68304	-1.42702	-3.10676	-3.39728	-2.85683	2.30788	-4.03275	2.68387	1.38251	1.39046	3.06545	2.46172	1.43073	0.725197	-2.55953	-3.14349	2.27114	1.84764
ENSMUSG00000023034	Nr4a1	nuclear receptor subfamily 4, group A, member 1 [Source:MGI Symbol;Acc:MGI:1352454]	protein_coding	4.23241	4.97122	0.738809	-1.085	0.00145726	2.80981	5.10416	3.41499	4.12757	4.07315	4.67419	4.96971	4.22069	5.06264	3.86721	5.56154	5.464	5.21081	4.23805	4.86496	5.09622	3.94827	5.02142	5.06352	5.24345
ENSMUSG00000038044	Cct8l1	chaperonin containing TCP1, subunit 8 (theta)-like 1 [Source:MGI Symbol;Acc:MGI:2685289]	protein_coding	-3.44328	-0.592918	2.85037	-2.69321	0.00150967	-4.3701	-3.46948	-3.68304	-1.42702	-3.10676	-3.39728	-2.85683	-4.03197	-4.03275	-4.0576	-0.166382	1.39046	-3.90033	-0.285511	0.497842	0.931648	-2.55953	2.21407	-4.1039	0.0524613
ENSMUSG00000021919	Chat	choline acetyltransferase [Source:MGI Symbol;Acc:MGI:88392]	protein_coding	-0.908567	2.23548	3.14405	-2.988	0.00160356	2.54877	-3.46948	-2.09808	-1.42702	-3.10676	-1.81231	0.843605	1.45988	2.03333	-4.0576	0.436283	3.21037	2.81392	2.03642	3.51414	2.57935	1.34736	1.7145	1.25365	3.44881
ENSMUSG00000074227	Spint2	serine protease inhibitor, Kunitz type 2 [Source:MGI Symbol;Acc:MGI:1338031]	protein_coding	-1.28743	1.83043	3.11787	-3.03944	0.00167683	-4.3701	-3.46948	2.04488	-1.42702	1.28556	1.81218	-1.27187	-4.03197	0.611101	-4.0576	1.73694	0.419602	2.72903	0.607574	0.73885	1.66861	3.41775	3.39567	1.02538	2.56491
ENSMUSG00000064264	Zfp428	zinc finger protein 428 [Source:MGI Symbol;Acc:MGI:1916463]	protein_coding	0.0595283	2.76434	2.70481	-2.70377	0.00169949	-4.3701	2.02237	1.36136	0.894907	-1.5218	-3.39728	0.313091	1.89877	-0.125864	3.51983	3.55041	2.54393	3.31884	2.78978	1.99261	2.23421	3.41775	2.14192	3.8561	1.79789
ENSMUSG00000024241	Sos1	son of sevenless homolog 1 (Drosophila) [Source:MGI Symbol;Acc:MGI:98354]	protein_coding	6.51541	6.92348	0.408065	-0.456665	0.00170034	6.55397	6.17257	6.64002	7.02006	6.50979	6.72037	6.08861	6.40161	6.23051	6.81661	6.79426	7.15024	7.25259	6.80951	7.11656	6.94213	6.79141	6.3139	7.18554	6.87864
ENSMUSG00000085795	Zfp703	zinc finger protein 703 [Source:MGI Symbol;Acc:MGI:2662729]	protein_coding	-0.415784	2.11348	2.52926	-2.82766	0.00178403	-4.3701	-0.0100523	-2.09808	-1.42702	-3.10676	-3.39728	0.602597	3.45184	2.5064	3.69059	4.1313	3.52394	2.81392	0.994597	1.68227	1.66861	-0.2376	0.943977	2.90732	2.70647
ENSMUSG00000085883	Gm3848	predicted gene 3848 [Source:MGI Symbol;Acc:MGI:3782020]	antisense	-1.69082	1.4361	3.12692	-3.22587	0.00183469	-4.3701	-3.46948	-3.68304	-1.42702	-3.10676	2.58	-2.85683	1.32558	2.15707	-4.0576	1.67864	2.00456	1.30912	2.52184	-1.37663	2.85765	2.19536	-1.55852	2.74159	1.98737
ENSMUSG00000097998	Gm27019	predicted gene, 27019 [Source:MGI Symbol;Acc:MGI:5504134]	lincRNA	-0.32234	2.64803	2.97037	-3.07169	0.00184251	4.12576	-3.46948	3.11138	-1.42702	1.64813	-3.39728	2.81559	-4.03197	1.4591	-4.0576	2.96747	3.05187	2.54261	2.3334	1.68227	2.75268	2.48487	3.04634	3.31395	2.30485
ENSMUSG00000085341		#N/A	#N/A	-0.62927	2.55612	3.18539	-3.07151	0.00191348	-4.3701	2.97346	0.223853	-1.42702	-3.10676	2.33064	2.69775	2.47582	-4.03275	-4.0576	1.58653	2.59592	3.6771	2.57956	2.53026	3.00204	3.70726	2.78725	0.940491	2.15482
ENSMUSG00000072437	Nanos1	nanos homolog 1 (Drosophila) [Source:MGI Symbol;Acc:MGI:2669254]	protein_coding	0.410661	2.81978	2.40912	-2.0533	0.00199919	1.05617	3.10037	0.840524	-1.42702	-3.10676	-3.39728	-1.27187	2.59739	3.08619	2.6289	3.69712	2.80917	4.87775	1.76512	1.7933	2.85765	2.19536	1.38008	3.65765	3.16467
ENSMUSG00000071636	Rimbp3	RIMS binding protein 3 [Source:MGI Symbol;Acc:MGI:2685449]	protein_coding	-0.310902	2.4961	2.80701	-2.86827	0.00201769	-4.3701	2.36341	-3.68304	-1.42702	-3.10676	1.88813	2.56943	-0.331532	0.359562	2.6289	2.13401	1.50367	3.1977	3.50705	1.12587	3.00204	1.96403	2.34837	2.99413	3.18417
ENSMUSG00000024642	Tle4	transducin-like enhancer of split 4 [Source:MGI Symbol;Acc:MGI:104633]	protein_coding	5.71192	6.20003	0.48811	-0.600228	0.00202073	5.94618	5.36657	5.91129	6.34777	5.42852	5.79994	5.84013	5.94388	5.52375	5.01118	6.32725	5.8539	6.74803	6.31015	5.6568	6.33537	5.81116	6.16713	6.43429	6.35624
ENSMUSG00000086920	Gm12207	predicted gene 12207 [Source:MGI Symbol;Acc:MGI:3702399]	antisense	-0.281992	2.61672	2.89871	-2.8074	0.00202799	-2.04817	1.2854	2.19961	-1.42702	2.50795	-0.227351	1.23063	1.74939	-4.03275	-4.0576	1.05601	3.33799	1.65426	2.83787	1.56197	3.32854	3.78032	2.47122	3.07601	3.06303
ENSMUSG00000079677	Fdx1l	ferredoxin 1-like [Source:MGI Symbol;Acc:MGI:1915415]	protein_coding	-0.150308	2.68371	2.83402	-2.85661	0.00214701	1.56064	-3.46948	-3.68304	-1.42702	0.800131	0.995041	2.81559	2.88689	2.07577	-4.0576	2.77222	2.71826	2.12204	2.52184	3.34219	1.27269	3.66929	2.06597	3.97825	2.37439
ENSMUSG00000085111	Ascl4	achaete-scute family bHLH transcription factor 4 [Source:MGI Symbol;Acc:MGI:1914591]	protein_coding	-2.7356	0.559465	3.29507	-3.12126	0.00219948	-4.3701	-3.46948	-3.68304	-1.42702	2.38509	-3.39728	-1.27187	-4.03197	-4.03275	-4.0576	0.63332	2.80917	-3.90033	2.03642	1.56197	-2.97524	2.86674	0.0264394	-0.197013	2.73318
ENSMUSG00000076281	Gm24270	predicted gene, 24270 [Source:MGI Symbol;Acc:MGI:5454047]	miRNA	9.38941	9.62125	0.231835	-2.69398	0.00222189	9.14597	9.21855	9.32381	9.19595	8.81768	8.21697	8.78205	10.0069	10.2748	10.9115	13.3406	9.4713	9.87456	8.44484	8.39541	8.53107	8.80515	8.49359	10.6387	10.2173
ENSMUSG00000039542	Ncam1	neural cell adhesion molecule 1 [Source:MGI Symbol;Acc:MGI:97281]	protein_coding	8.78459	8.65615	-0.128435	0.273064	0.00222459	8.96459	8.5732	8.89132	8.66441	8.83685	8.8234	8.43836	8.70844	8.89484	9.05043	8.35355	8.88378	8.46681	8.75145	8.66458	8.65366	8.49779	8.90534	8.79866	8.58591
ENSMUSG00000003882	Il7r	interleukin 7 receptor [Source:MGI Symbol;Acc:MGI:96562]	protein_coding	-2.93036	0.1938	3.12416	-3.20611	0.00235655	-4.3701	-3.46948	-3.68304	-1.42702	-3.10676	-3.39728	-2.85683	1.09731	-4.03275	-4.0576	1.99759	1.50367	4.22379	-3.09287	0.497842	-0.167887	-2.55953	1.10444	-4.1039	2.53485
ENSMUSG00000092906	Gm25736	predicted gene, 25736 [Source:MGI Symbol;Acc:MGI:5455513]	miRNA	-2.72332	0.137228	2.86054	-2.83604	0.00238171	-4.3701	-3.46948	1.93167	-1.42702	-3.10676	-3.39728	-2.85683	-2.44701	-4.03275	-4.0576	0.364133	2.00456	2.03041	1.55099	-1.37663	0.931648	-2.55953	-3.14349	0.850293	0.719886
ENSMUSG00000024691	Fam111a	family with sequence similarity 111, member A [Source:MGI Symbol;Acc:MGI:1915508]	protein_coding	-1.81463	1.1586	2.97323	-3.04753	0.002437	-4.3701	-3.46948	-3.68304	-1.42702	-3.10676	-1.07535	-1.27187	2.15785	2.15707	-4.0576	1.67864	1.33033	3.66191	3.05688	0.945301	-2.97524	2.29845	-1.55852	1.51081	1.63742
ENSMUSG00000074657	Kif5a	kinesin family member 5A [Source:MGI Symbol;Acc:MGI:109564]	protein_coding	9.49266	9.54994	0.0572813	-1.09555	0.00246673	9.3235	9.0181	8.80455	9.8578	9.10665	8.67653	8.84144	10.1352	9.97769	11.1851	11.4729	10.0007	10.1736	8.94228	8.84133	8.5576	9.01554	8.67789	10.5198	9.29773
ENSMUSG00000006948	Klk4	kallikrein related-peptidase 4 (prostase, enamel matrix, prostate) [Source:MGI Symbol;Acc:MGI:1861379]	protein_coding	-3.28479	-0.374274	2.91051	-2.8742	0.00251358	-4.3701	-1.88452	-3.68304	-1.42702	-3.10676	-3.39728	-2.85683	-4.03197	-4.03275	-4.0576	1.73694	2.04253	-3.90033	-3.09287	1.28634	-2.97524	-2.55953	-0.336131	1.32236	2.73318
ENSMUSG00000042116	Vwa1	von Willebrand factor A domain containing 1 [Source:MGI Symbol;Acc:MGI:2179729]	protein_coding	-1.14641	1.54442	2.69083	-2.75013	0.00251847	2.00494	-3.46948	-3.68304	-1.42702	-3.10676	-0.227351	1.89805	-0.57254	1.1767	-4.0576	2.17676	0.299308	1.7721	2.19254	1.7933	0.725197	1.6884	2.14192	0.539953	2.11475
ENSMUSG00000049252	Lrp1b	low density lipoprotein-related protein 1B (deleted in tumors) [Source:MGI Symbol;Acc:MGI:2151136]	protein_coding	9.11246	8.97381	-0.138657	0.215197	0.00260815	9.13261	9.0171	8.88135	9.23743	9.36923	9.29599	9.6845	8.83782	9.03686	8.63174	8.65958	8.95332	8.73335	9.27646	9.08315	9.33053	9.34924	9.02988	8.60497	8.71759
ENSMUSG00000097059	Fam120aos	family with sequence similarity 120A, opposite strand [Source:MGI Symbol;Acc:MGI:1915378]	lincRNA	-0.314232	2.7299	3.04413	-2.94097	0.00262596	0.759186	2.25844	-2.09808	3.70226	-3.10676	1.4607	-1.27187	3.24415	-4.03275	-4.0576	3.21316	2.1156	3.35706	3.09696	2.8713	2.80612	2.39467	2.52894	3.82091	1.09428
ENSMUSG00000035202	Lars2	leucyl-tRNA synthetase, mitochondrial [Source:MGI Symbol;Acc:MGI:2142973]	protein_coding	13.5403	13.3128	-0.227512	0.41867	0.00265352	13.1728	12.3814	13.2082	13.5294	13.3218	12.6586	12.8631	14.5509	14.3211	15.396	12.3061	13.2823	13.568	13.0196	12.7488	12.6041	13.5551	12.8274	14.8892	14.3278
ENSMUSG00000066697	Gm10172	predicted gene 10172 [Source:MGI Symbol;Acc:MGI:3708755]	pseudogene	-0.574362	2.64362	3.21798	-3.04911	0.00269222	-0.12217	-3.46948	3.05843	-1.42702	-3.10676	1.88813	3.82967	1.69595	-4.03275	-4.0576	1.30755	3.08863	1.82759	2.78978	3.8839	5.06368	3.81551	3.45643	-0.644472	1.84764
ENSMUSG00000039891	Txlnb	taxilin beta [Source:MGI Symbol;Acc:MGI:2671945]	protein_coding	-0.739167	2.30346	3.04262	-2.96168	0.00269441	-4.3701	-3.46948	-0.223606	1.38033	-1.5218	2.21743	-2.85683	2.34307	-4.03275	3.14207	2.89251	0.419602	2.03041	1.86133	1.43073	3.29154	3.16839	2.34837	3.51815	2.07352
ENSMUSG00000065037	Rn7sk	RNA, 7SK, nuclear [Source:MGI Symbol;Acc:MGI:103186]	misc_RNA	8.60498	8.86989	0.264912	-0.866473	0.00273099	8.29457	9.25268	8.75133	8.05478	8.28502	7.91617	8.19505	9.14405	9.11683	9.03928	10.2663	8.27435	9.4524	8.13776	7.80079	8.74628	8.68424	7.81434	9.88469	9.63776
ENSMUSG00000036834	Plch1	phospholipase C, eta 1 [Source:MGI Symbol;Acc:MGI:2683547]	protein_coding	0.504038	3.39449	2.89045	-2.70322	0.00285139	-2.78513	-3.46948	2.09832	3.70226	1.5371	2.97776	0.843605	3.70274	-4.03275	0.465962	2.68606	3.61495	4.5133	3.17392	3.1045	2.9074	3.84986	4.46384	1.82683	3.8042
ENSMUSG00000062939	Stat4	signal transducer and activator of transcription 4 [Source:MGI Symbol;Acc:MGI:103062]	protein_coding	-1.66676	1.41433	3.08109	-3.04662	0.00287194	-4.3701	-3.46948	-3.68304	-1.42702	-3.10676	1.73201	-0.534906	0.215956	-4.03275	2.00849	0.751156	1.50367	2.81392	1.4307	3.37826	1.11222	2.64993	-3.14349	2.63756	1.00939
ENSMUSG00000029455	Aldh2	aldehyde dehydrogenase 2, mitochondrial [Source:MGI Symbol;Acc:MGI:99600]	protein_coding	2.32329	3.74932	1.42603	-1.61095	0.00289401	3.39145	0.437407	3.47683	3.32787	-3.10676	3.28922	2.50072	4.27637	2.70871	2.93108	5.19377	4.50026	4.62715	2.9295	2.593	3.59461	2.19536	3.48587	3.97825	4.39545
ENSMUSG00000068329	Htra2	HtrA serine peptidase 2 [Source:MGI Symbol;Acc:MGI:1928676]	protein_coding	2.86293	0.426006	-2.43692	2.63126	0.00292796	4.02651	4.70544	2.88682	-1.42702	3.40104	3.07846	3.6189	3.24415	2.3071	2.78789	0.806651	2.80917	-3.90033	0.607574	0.945301	1.77965	-2.55953	2.52894	0.419659	0.822979
ENSMUSG00000044814	Olfr543	olfactory receptor 543 [Source:MGI Symbol;Acc:MGI:3030377]	protein_coding	-2.8204	0.0886334	2.90904	-2.56404	0.00293996	-2.78513	-3.46948	-3.68304	-1.42702	-3.10676	-3.39728	1.78702	-4.03197	-4.03275	-4.0576	-0.166382	-1.4169	-3.90033	2.03642	1.28634	2.75268	2.19536	1.38008	0.754078	-4.035
ENSMUSG00000033981	Gria2	glutamate receptor, ionotropic, AMPA2 (alpha 2) [Source:MGI Symbol;Acc:MGI:95809]	protein_coding	10.4866	10.4639	-0.0227377	0.323731	0.00299769	10.3594	10.2077	10.749	10.7363	10.6859	10.7538	10.5378	10.2531	10.5381	10.0453	9.80734	10.3843	10.2931	10.7474	10.7974	10.7689	10.5047	10.4985	10.3737	10.4638
ENSMUSG00000017009	Sdc4	syndecan 4 [Source:MGI Symbol;Acc:MGI:1349164]	protein_coding	1.06016	3.44281	2.38266	-3.23195	0.00320257	-4.3701	-3.46948	-2.09808	2.03241	0.800131	1.96028	2.18756	4.51106	4.38087	4.66691	6.29366	4.4232	4.58751	2.11659	0.945301	2.23421	2.08433	3.29946	4.28411	4.15976
ENSMUSG00000062252	Lhfpl5	lipoma HMGIC fusion partner-like 5 [Source:MGI Symbol;Acc:MGI:1915382]	protein_coding	-2.53967	0.376683	2.91635	-2.85645	0.00320929	-4.3701	-3.46948	-3.68304	-1.42702	-3.10676	-1.07535	-1.27187	-1.71004	-4.03275	-1.25025	0.86009	0.82014	4.32367	0.366566	3.01569	0.194683	-2.55953	0.0264394	-4.1039	0.822979
ENSMUSG00000047109	Cldn14	claudin 14 [Source:MGI Symbol;Acc:MGI:1860425]	protein_coding	-3.44328	-0.630001	2.81328	-2.73641	0.00334685	-4.3701	-3.46948	-3.68304	-1.42702	-3.10676	-3.39728	-2.85683	-4.03197	-4.03275	-4.0576	1.00947	-4.22425	-3.90033	-3.09287	0.497842	0.725197	2.99506	-3.14349	1.51081	1.32255
ENSMUSG00000026576	Atp1b1	ATPase, Na+/K+ transporting, beta 1 polypeptide [Source:MGI Symbol;Acc:MGI:88108]	protein_coding	9.41857	9.14262	-0.275952	0.631477	0.00340651	8.97406	9.59879	9.81294	9.99977	9.21094	9.31632	8.18277	9.48262	9.65342	9.95406	8.16171	9.26497	9.41411	9.42849	9.35328	8.74799	9.16285	9.32285	9.58795	8.98198
ENSMUSG00000080411	Mir1193	microRNA 1193 [Source:MGI Symbol;Acc:MGI:3783366]	miRNA	-0.26492	3.16532	3.43024	-3.04367	0.00341083	-4.3701	-3.46948	-3.68304	3.52718	2.25079	0.690186	4.08568	-0.331532	2.70871	-4.0576	1.30755	4.63683	4.85789	2.63505	3.1045	3.4677	2.08433	3.00626	3.33073	3.22239
ENSMUSG00000097793	Gm17259	predicted gene, 17259 [Source:MGI Symbol;Acc:MGI:4936893]	lincRNA	-3.28479	-0.464841	2.81995	-2.6991	0.00354519	-4.3701	-3.46948	-3.68304	-1.42702	-3.10676	-3.39728	-2.85683	-2.44701	-4.03275	-4.0576	-0.528952	-4.22425	3.33807	1.86133	1.7933	1.66861	-2.55953	-3.14349	-2.51894	-0.334562
ENSMUSG00000088490	Gm24400	predicted gene, 24400 [Source:MGI Symbol;Acc:MGI:5454177]	snRNA	0.366462	-2.65403	-3.02049	3.19006	0.00365541	0.38479	3.00625	-3.68304	-1.42702	3.08307	1.12629	1.53548	-4.03197	1.25265	2.41813	-4.92127	0.0236734	-3.90033	2.03642	-2.96159	-2.97524	-2.55953	-3.14349	-4.1039	-4.035
ENSMUSG00000065604	Mir29b-1	microRNA 29b-1 [Source:MGI Symbol;Acc:MGI:2676905]	miRNA	-2.2184	1.16675	3.38515	-3.21638	0.00365692	-4.3701	-3.46948	3.61158	-1.42702	-3.10676	1.55692	-2.85683	-4.03197	-4.03275	-4.0576	1.26856	1.60864	-3.90033	0.814025	2.593	2.45102	3.41775	1.24883	0.419659	1.74636
ENSMUSG00000000732	Icosl	icos ligand [Source:MGI Symbol;Acc:MGI:1354701]	protein_coding	-2.39868	0.77275	3.17143	-3.13793	0.0036814	0.584099	-3.46948	-3.68304	0.894907	-3.10676	-3.39728	-2.85683	-0.862046	-4.03275	-4.0576	1.45377	-4.22425	2.47471	0.0770591	-2.96159	1.11222	2.08433	2.52894	2.74159	2.44073
ENSMUSG00000032033	Barx2	BarH-like homeobox 2 [Source:MGI Symbol;Acc:MGI:109617]	protein_coding	-1.02987	1.78817	2.81803	-2.89675	0.00368569	-2.04817	4.3053	2.88682	-1.42702	-3.10676	-3.39728	-1.27187	-4.03197	1.84989	-4.0576	2.49658	0.419602	4.14952	2.39899	-0.639662	1.11222	1.6884	1.24883	3.42748	1.57971
ENSMUSG00000025731	Mettl26	methyltransferase like 26 [Source:MGI Symbol;Acc:MGI:1915597]	protein_coding	2.10518	-0.768469	-2.87365	2.91013	0.00373206	2.66333	1.88807	2.54578	0.157942	1.14117	3.07846	2.42857	1.69595	2.23403	3.21852	2.94292	-4.22425	-3.90033	-3.09287	1.89639	-2.97524	0.247827	1.10444	2.76646	-2.45004
ENSMUSG00000023033	Scn8a	sodium channel, voltage-gated, type VIII, alpha [Source:MGI Symbol;Acc:MGI:103169]	protein_coding	8.78259	8.59327	-0.189319	0.350227	0.00381513	8.72645	8.63216	9.11726	8.89603	8.82804	8.59034	8.63251	8.50306	8.86112	9.03895	8.02838	8.79829	8.41793	8.6848	8.84858	8.35063	9.06115	8.42019	8.72958	8.59322
ENSMUSG00000026678	Rgs5	regulator of G-protein signaling 5 [Source:MGI Symbol;Acc:MGI:1098434]	protein_coding	-1.18886	1.95941	3.14828	-3.40266	0.00384447	-4.3701	-3.46948	-3.68304	-1.42702	0.800131	-0.227351	3.55256	1.32558	-4.03275	-0.35716	4.54021	2.69461	-2.31537	2.39899	2.0828	3.87025	-2.55953	3.57076	2.83861	2.47279
ENSMUSG00000068732	Tmem167b	transmembrane protein 167B [Source:MGI Symbol;Acc:MGI:1914745]	protein_coding	1.65482	3.54701	1.89218	-1.71546	0.00387315	3.6129	2.31188	2.50679	-1.42702	-3.10676	3.11052	2.27245	2.11778	3.71544	1.43425	4.486	3.22696	4.07121	3.87292	3.48135	3.87025	1.6884	1.9858	4.62742	4.15976
ENSMUSG00000031229	Atrx	alpha thalassemia/mental retardation syndrome X-linked [Source:MGI Symbol;Acc:MGI:103067]	protein_coding	9.3198	9.2482	-0.0716062	0.234282	0.00397942	9.55592	9.21505	9.2427	9.38275	9.56102	9.4139	9.61611	8.94011	9.23681	9.03367	8.83247	9.14466	8.94339	9.25945	9.68114	9.69209	9.5797	9.42756	9.00576	8.91574
ENSMUSG00000023274	Cd4	CD4 antigen [Source:MGI Symbol;Acc:MGI:88335]	protein_coding	1.38175	4.21193	2.83018	-2.86314	0.00409681	-4.3701	0.922833	-3.68304	3.21684	-3.10676	3.63615	4.30304	4.49551	3.6183	4.78475	3.53406	3.88949	4.53012	3.91836	4.33303	4.20467	4.55941	3.75133	3.98885	5.41001
ENSMUSG00000089824	Rbm12	RNA binding motif protein 12 [Source:MGI Symbol;Acc:MGI:1922960]	protein_coding	3.25536	4.37868	1.12332	-1.30436	0.00409957	1.73843	2.46125	3.84834	5.14283	1.4168	4.35092	4.38157	2.47582	4.08099	2.65665	4.04163	4.46574	5.13584	4.51446	4.17796	4.88894	3.97963	4.05619	4.88194	3.64448
ENSMUSG00000034459	Ifit1	interferon-induced protein with tetratricopeptide repeats 1 [Source:MGI Symbol;Acc:MGI:99450]	protein_coding	-3.44328	-0.633081	2.8102	-2.63155	0.00410285	-4.3701	-3.46948	-3.68304	-1.42702	-3.10676	-3.39728	-2.85683	-4.03197	-4.03275	-4.0576	2.15555	2.15079	-3.90033	0.607574	2.39596	0.194683	-2.55953	0.763405	-4.1039	-4.035
ENSMUSG00000091669	Gm17117	predicted gene 17117 [Source:MGI Symbol;Acc:MGI:4937944]	processed_pseudogene	-0.971359	-3.59175	-2.62039	2.67355	0.00410489	-4.3701	3.40088	0.56489	-1.42702	-3.10676	1.24658	-0.0494795	-4.03197	2.11699	-4.0576	-4.92127	-4.22425	-3.90033	-3.09287	-2.96159	-2.97524	-2.55953	-3.14349	-4.1039	-4.035
ENSMUSG00000097567	Gm26637	predicted gene, 26637 [Source:MGI Symbol;Acc:MGI:5477131]	lincRNA	-1.17551	-3.59175	-2.41624	2.37295	0.00410846	0.487884	-3.46948	-0.513113	-1.42702	-3.10676	-3.39728	1.39109	1.01242	1.3248	-4.0576	-4.92127	-4.22425	-3.90033	-3.09287	-2.96159	-2.97524	-2.55953	-3.14349	-4.1039	-4.035
ENSMUSG00000066232	Ipo7	importin 7 [Source:MGI Symbol;Acc:MGI:2152414]	protein_coding	5.86661	6.3771	0.510486	-0.53536	0.0041096	5.19024	5.24132	5.63211	6.23832	5.80912	6.03944	5.87448	6.49843	6.18762	5.95502	6.1866	6.62359	6.25828	6.23131	6.32612	6.64131	6.36231	6.19414	6.62146	6.32585
ENSMUSG00000097977	Gm5652	predicted gene 5652 [Source:MGI Symbol;Acc:MGI:3647692]	processed_pseudogene	-1.50126	1.40846	2.90972	-2.9183	0.00411855	1.18449	-3.46948	-3.68304	-1.42702	-3.10676	0.0621551	3.02581	0.491591	-4.03275	-4.0576	1.38251	2.04253	-3.90033	1.86133	2.8713	1.66861	1.96403	2.47122	1.56852	2.15482
ENSMUSG00000038462	Uqcrfs1	ubiquinol-cytochrome c reductase, Rieske iron-sulfur polypeptide 1 [Source:MGI Symbol;Acc:MGI:1913944]	protein_coding	0.993348	3.52066	2.52731	-2.5885	0.00421824	1.18449	-3.46948	-3.68304	1.7429	-3.10676	2.48537	2.00115	4.54168	3.85599	4.38119	4.46027	3.9204	4.50481	3.01566	2.81977	3.99054	1.83279	2.87888	4.46974	3.31373
ENSMUSG00000010047	Hyal2	hyaluronoglucosaminidase 2 [Source:MGI Symbol;Acc:MGI:1196334]	protein_coding	-3.44328	-0.517283	2.926	-2.69154	0.00423506	-4.3701	-3.46948	-3.68304	-1.42702	-3.10676	-3.39728	-2.85683	-4.03197	-4.03275	-4.0576	-4.92127	-4.22425	-3.90033	1.95153	0.945301	1.66861	-2.55953	2.28278	1.51081	2.07352
ENSMUSG00000097123	Gm6297	predicted gene 6297 [Source:MGI Symbol;Acc:MGI:3779584]	lincRNA	0.232652	-2.52007	-2.75272	3.1521	0.00423625	3.48165	2.14523	-3.68304	-1.42702	3.33618	2.09458	2.27245	2.19685	-4.03275	-4.0576	-1.46184	-4.22425	-3.90033	-3.09287	-2.96159	-1.39028	-2.55953	2.52894	-4.1039	-4.035
ENSMUSG00000093436	Gm20646	predicted gene 20646 [Source:MGI Symbol;Acc:MGI:5313093]	sense_overlapping	-0.126826	2.45174	2.57857	-2.49816	0.00424186	2.37137	-3.46948	-2.09808	-1.42702	1.14117	1.73201	2.35262	0.491591	1.69517	-4.0576	1.99759	3.03313	3.51752	1.4307	3.06078	3.09085	2.48487	2.9226	1.72899	1.2504
ENSMUSG00000096349	Gm22513	predicted gene, 22513 [Source:MGI Symbol;Acc:MGI:5452290]	snRNA	5.88497	6.69277	0.807792	-1.31868	0.00427878	2.50027	6.9807	5.67671	5.95668	6.58149	5.87652	6.93596	6.52932	6.33247	5.47962	7.02965	6.65456	8.11961	6.51631	6.33991	7.17323	4.95617	6.35835	7.2825	6.49735
ENSMUSG00000053746	Ptrh1	peptidyl-tRNA hydrolase 1 homolog [Source:MGI Symbol;Acc:MGI:1913779]	protein_coding	-2.4323	0.197663	2.62996	-2.44578	0.00439341	-4.3701	-3.46948	-3.68304	-1.42702	0.593681	0.690186	-0.534906	-4.03197	-4.03275	-4.0576	2.33612	0.530633	-3.90033	2.11659	1.7933	0.725197	0.610397	1.38008	-4.1039	0.48856
ENSMUSG00000061897	Gm14292	predicted gene 14292 [Source:MGI Symbol;Acc:MGI:3649964]	processed_pseudogene	-3.12629	-0.702863	2.42343	-2.25696	0.00441759	-4.3701	-3.46948	-3.68304	-1.42702	-3.10676	-1.81231	-2.85683	-2.44701	-4.03275	-4.0576	-3.33631	-1.4169	-0.440898	0.366566	3.01569	-1.39028	-0.2376	-1.55852	-2.51894	0.48856
ENSMUSG00000056116	H2-T22	histocompatibility 2, T region locus 22 [Source:MGI Symbol;Acc:MGI:95956]	protein_coding	1.18881	3.44526	2.25645	-2.14843	0.00447871	1.81973	-3.46948	3.13714	0.894907	1.93763	2.75247	2.00115	2.91054	1.63967	-1.73567	3.22339	3.1936	5.09685	3.09696	3.4478	3.68297	3.27336	4.09492	2.43526	2.90751
ENSMUSG00000048520	Fbxl13	F-box and leucine-rich repeat protein 13 [Source:MGI Symbol;Acc:MGI:2443416]	protein_coding	-1.87778	1.33421	3.21199	-3.21204	0.00455685	-4.3701	2.87037	-3.68304	-1.42702	-3.10676	0.303163	-2.85683	1.58274	-4.03275	-4.0576	2.56255	2.04253	3.43059	2.19254	0.73885	0.194683	0.610397	3.26591	2.33904	-4.035
ENSMUSG00000067144	Slc22a7	solute carrier family 22 (organic anion transporter), member 7 [Source:MGI Symbol;Acc:MGI:1859559]	protein_coding	-2.5929	0.429592	3.02249	-3.02373	0.00462	-4.3701	-3.46948	-3.68304	-1.42702	-3.10676	0.0621551	-2.85683	-4.03197	1.01164	-4.0576	1.34552	2.3456	4.13859	-1.5079	1.68227	0.931648	1.6884	-3.14349	-4.1039	0.919195
ENSMUSG00000054321	Taf4b	TATA-box binding protein associated factor 4b [Source:MGI Symbol;Acc:MGI:2152345]	protein_coding	-0.320853	2.63857	2.95942	-2.77552	0.00466806	-2.78513	3.8434	3.28275	-1.42702	-3.10676	0.690186	-2.85683	2.19685	1.01164	-4.0576	0.751156	2.43396	3.46599	2.63505	2.96915	2.06915	2.99506	2.14192	3.57558	3.3487
ENSMUSG00000023259	Slc26a6	solute carrier family 26, member 6 [Source:MGI Symbol;Acc:MGI:2159728]	protein_coding	2.91006	0.529471	-2.38059	2.47645	0.00472287	3.91992	3.44938	3.23583	1.7429	4.09291	3.96905	1.66673	3.06606	2.88611	1.07168	2.44505	-1.90233	-3.90033	2.11659	-0.154235	0.484189	2.86674	-0.821557	2.04584	2.11475
ENSMUSG00000040724	Kcna2	potassium voltage-gated channel, shaker-related subfamily, member 2 [Source:MGI Symbol;Acc:MGI:96659]	protein_coding	6.1209	5.57406	-0.546845	0.505283	0.00489795	6.48866	6.65334	6.03977	5.99083	6.0251	5.70863	5.52254	6.30007	6.60839	5.87166	5.84277	5.78277	5.40573	5.36246	5.55805	5.14888	5.71193	5.02142	6.32131	5.58522
ENSMUSG00000035783	Acta2	actin, alpha 2, smooth muscle, aorta [Source:MGI Symbol;Acc:MGI:87909]	protein_coding	-2.55905	0.303075	2.86212	-2.79727	0.00496239	-4.3701	-3.46948	-3.68304	-1.42702	-3.10676	0.690186	-2.85683	0.722916	-4.03275	-4.0576	-1.01438	0.729942	-1.09298	-3.09287	-1.37663	-0.167887	3.22183	0.763405	2.52545	2.53485
ENSMUSG00000088019	Gm23826	predicted gene, 23826 [Source:MGI Symbol;Acc:MGI:5453603]	snoRNA	0.89311	-1.67517	-2.56828	3.07044	0.00500947	3.54279	-3.46948	2.88682	-1.42702	3.5226	2.09458	2.00115	-4.03197	2.44298	1.36866	-0.833806	-4.22425	-3.90033	2.11659	-0.639662	0.484189	-2.55953	0.943977	-4.1039	-4.035
ENSMUSG00000082888	Gm12934	predicted gene 12934 [Source:MGI Symbol;Acc:MGI:3651150]	processed_pseudogene	-2.9789	0.12927	3.10817	-2.9862	0.00523399	-4.3701	-3.46948	-3.68304	-1.42702	-3.10676	1.24658	-2.85683	-4.03197	-4.03275	-4.0576	-0.277413	2.54393	4.53012	3.91836	1.56197	1.27269	-2.55953	-1.55852	-4.1039	-4.035
ENSMUSG00000088633	Gm22313	predicted gene, 22313 [Source:MGI Symbol;Acc:MGI:5452090]	snoRNA	-2.45125	0.628676	3.07992	-2.9045	0.00525581	-4.3701	-3.46948	-3.68304	-1.42702	-3.10676	0.690186	2.97606	-4.03197	-4.03275	-4.0576	0.436283	3.10666	-3.90033	-3.09287	1.12587	1.11222	2.99506	2.14192	2.00462	0.357316
ENSMUSG00000098196	Gm26964	predicted gene, 26964 [Source:MGI Symbol;Acc:MGI:5504079]	lincRNA	-2.73776	0.29812	3.03588	-2.89217	0.00539741	-4.3701	-3.46948	-3.68304	1.38033	-3.10676	0.850651	-2.85683	-4.03197	-4.03275	-4.0576	-0.833806	1.75303	2.89409	1.4307	-2.96159	1.11222	-2.55953	-0.821557	2.61034	0.357316
ENSMUSG00000045573	Penk	preproenkephalin [Source:MGI Symbol;Acc:MGI:104629]	protein_coding	9.26538	8.96757	-0.297816	0.949784	0.00541017	9.12713	8.74027	8.05379	8.75164	9.38334	9.86438	9.09263	9.82863	9.67342	10.1386	7.14381	8.94018	8.20983	8.99824	8.99515	9.63601	9.03153	9.43134	9.64544	9.64415
ENSMUSG00000034354	Mtmr3	myotubularin related protein 3 [Source:MGI Symbol;Acc:MGI:1921552]	protein_coding	5.90917	6.3156	0.406434	-0.485524	0.00542952	5.99294	5.6828	6.19808	5.31445	6.55324	6.04359	6.06501	6.00832	5.70026	5.53299	6.59295	6.81672	6.30546	6.07455	6.64759	6.31708	5.96795	5.95191	6.14284	6.33895
ENSMUSG00000098300	Mir6540	microRNA 6540 [Source:MGI Symbol;Acc:MGI:5531162]	miRNA	-1.09524	-3.59175	-2.4965	2.42735	0.00547651	2.42432	-3.46948	-2.09808	-1.42702	-3.10676	-3.39728	1.05006	1.01242	2.11699	-4.0576	-4.92127	-4.22425	-3.90033	-3.09287	-2.96159	-2.97524	-2.55953	-3.14349	-4.1039	-4.035
ENSMUSG00000030263	Lrmp	lymphoid-restricted membrane protein [Source:MGI Symbol;Acc:MGI:108424]	protein_coding	2.21705	-0.603239	-2.82029	2.60512	0.00548462	3.44368	3.67007	3.81681	2.66044	-3.10676	1.24658	3.0739	2.19685	3.49863	1.67032	0.570584	0.729942	-3.90033	-3.09287	-2.96159	0.725197	-2.55953	0.763405	0.650984	3.04181
ENSMUSG00000087943	Gm24245	predicted gene, 24245 [Source:MGI Symbol;Acc:MGI:5454022]	miRNA	2.22758	3.34632	1.11874	-1.81808	0.0055562	0.584099	2.46125	3.62985	3.21684	0.800131	0.509614	2.42857	2.30788	3.85599	2.48156	6.14684	3.94065	3.87446	2.11659	2.71084	2.57935	3.16839	2.06597	4.10067	2.75941
ENSMUSG00000051444	Bbs12	Bardet-Biedl syndrome 12 (human) [Source:MGI Symbol;Acc:MGI:2686651]	protein_coding	0.0886854	2.99212	2.90343	-2.63458	0.0055661	3.08111	-3.46948	-0.875683	3.21684	-3.10676	3.04567	2.35262	-4.03197	-1.71083	2.38534	0.911621	2.99491	3.92622	3.59363	2.71084	3.21458	2.86674	4.20524	2.63756	2.85982
ENSMUSG00000085440	Sorbs2os	sorbin and SH3 domain containing 2, opposite strand [Source:MGI Symbol;Acc:MGI:2443013]	antisense	4.96745	5.78375	0.816297	-0.823682	0.00561795	4.7253	5.36024	6.0934	5.88586	4.81805	5.0744	5.59849	4.38166	4.92435	2.81276	5.10525	5.44286	5.89895	6.293	6.35356	6.4063	5.5749	6.05864	5.22925	5.47477
ENSMUSG00000071324	Armc2	armadillo repeat containing 2 [Source:MGI Symbol;Acc:MGI:1916449]	protein_coding	1.72956	4.10234	2.37278	-2.09285	0.00565558	1.12176	-3.46948	-2.09808	2.9653	1.14117	3.95145	4.01353	4.7329	3.95024	0.986794	3.12858	4.43038	3.93887	4.808	4.21832	3.65411	4.5385	4.18743	3.60346	4.51575
ENSMUSG00000029552	Tes	testis derived transcript [Source:MGI Symbol;Acc:MGI:105081]	protein_coding	-1.8637	1.05869	2.92239	-2.96217	0.00589867	-4.3701	-3.46948	-3.68304	-1.42702	-3.10676	2.02899	1.53548	1.94531	-4.03275	-4.0576	1.45377	0.633727	2.20819	-0.770938	2.71084	-0.167887	-2.55953	1.10444	3.37991	2.59436
ENSMUSG00000035150	Eif2s3x	eukaryotic translation initiation factor 2, subunit 3, structural gene X-linked [Source:MGI Symbol;Acc:MGI:1349431]	protein_coding	3.19118	4.24847	1.05728	-1.45223	0.00596621	0.38479	4.23788	2.54578	4.35434	3.36897	3.23208	1.39109	4.76569	3.7288	3.9024	4.95984	3.74729	4.66572	3.50705	4.07183	3.13328	4.33529	4.05619	5.58784	4.42033
ENSMUSG00000085433	Gm16001	predicted gene 16001 [Source:MGI Symbol;Acc:MGI:3802119]	lincRNA	-1.68457	1.36394	3.0485	-2.70893	0.00602997	-4.3701	-3.46948	-3.68304	2.03241	-3.10676	-0.227351	-2.85683	1.64045	-4.03275	1.2278	0.364133	1.88427	2.40345	2.74002	2.39596	1.54832	2.29845	-0.336131	-0.0164403	0.357316
ENSMUSG00000027133	Nop10	NOP10 ribonucleoprotein [Source:MGI Symbol;Acc:MGI:1913431]	protein_coding	-0.967015	2.19444	3.16145	-2.81188	0.0060725	-4.3701	-3.46948	-3.68304	4.3009	-3.10676	-3.39728	2.18756	2.50719	-1.71083	1.07168	1.34552	2.76443	2.28949	1.55099	2.32381	2.23421	1.6884	2.78725	2.76646	2.19382
ENSMUSG00000014782	Plekhg4	pleckstrin homology domain containing, family G (with RhoGef domain) member 4 [Source:MGI Symbol;Acc:MGI:2142544]	protein_coding	-0.0471431	2.54673	2.59387	-2.45381	0.00613737	2.68518	-3.46948	-1.36111	1.38033	2.02252	-0.227351	3.0739	-0.57254	0.0547079	-4.0576	2.74407	1.75303	2.91985	2.74002	0.73885	2.85765	4.38299	1.9858	1.72899	3.61605
ENSMUSG00000025579	Gaa	glucosidase, alpha, acid [Source:MGI Symbol;Acc:MGI:95609]	protein_coding	7.34948	7.09164	-0.257846	0.380881	0.00617651	7.70103	7.76832	7.22761	6.92613	7.76745	7.47077	6.75603	7.23774	7.30988	7.32988	6.71127	7.34892	6.98613	7.23244	7.0787	6.91502	6.87718	7.57676	7.29644	6.89352
ENSMUSG00000054237	Fra10ac1	FRA10AC1 homolog (human) [Source:MGI Symbol;Acc:MGI:1917817]	protein_coding	4.79584	4.08402	-0.711824	0.912711	0.00625281	5.33208	3.03831	5.65904	4.7628	5.15534	5.64438	4.98237	4.37317	4.21991	4.79102	3.60621	3.49685	3.46599	4.27346	4.50602	4.70424	4.5385	4.81652	3.39594	4.03646
ENSMUSG00000029596	Sdsl	serine dehydratase-like [Source:MGI Symbol;Acc:MGI:2182607]	protein_coding	-3.28479	-0.817535	2.46725	-2.29612	0.00625823	-4.3701	-3.46948	-3.68304	-1.42702	-3.10676	-3.39728	-2.85683	-2.44701	-4.03275	-4.0576	-0.0632883	0.985199	-3.90033	0.0770591	2.39596	-2.97524	0.610397	0.0264394	-4.1039	-1.22765
ENSMUSG00000020598	Nrcam	neuronal cell adhesion molecule [Source:MGI Symbol;Acc:MGI:104750]	protein_coding	8.05493	7.90245	-0.152477	0.23706	0.00628365	8.27624	8.14844	8.39678	7.91505	7.92735	7.93308	7.60362	8.07688	8.19215	8.07971	7.8529	7.8859	7.72584	8.26193	8.01784	7.71737	7.87614	7.68544	8.2013	7.79986
ENSMUSG00000051431	Gpr87	G protein-coupled receptor 87 [Source:MGI Symbol;Acc:MGI:1934133]	protein_coding	-0.720421	2.09278	2.8132	-2.59675	0.00629598	-4.3701	-3.46948	-3.68304	0.894907	1.5371	0.0621551	1.78702	2.19685	1.89798	-4.0576	0.751156	0.419602	3.55088	3.28217	1.43073	2.63947	1.83279	1.9858	2.19988	2.83536
ENSMUSG00000089857	Zfp882	zinc finger protein 882 [Source:MGI Symbol;Acc:MGI:3642748]	protein_coding	1.91885	4.14579	2.22695	-2.06792	0.00630724	-2.04817	-3.46948	2.62074	2.66044	1.28556	4.96467	2.87109	3.88092	2.65375	3.76895	3.69712	3.72411	3.91345	4.48456	4.52223	3.76622	5.27968	3.42637	4.33489	4.30929
ENSMUSG00000098448	Mir6362	microRNA 6362 [Source:MGI Symbol;Acc:MGI:5531194]	miRNA	-1.88941	0.782278	2.67169	-2.81611	0.00630823	-4.3701	-3.46948	1.07185	-1.42702	-3.10676	-3.39728	-2.85683	1.39429	1.3248	-4.0576	1.70809	-0.523814	3.84786	-0.770938	-2.96159	-2.97524	3.74425	1.9858	3.2798	0.48856
ENSMUSG00000049517	Rps23	ribosomal protein S23 [Source:MGI Symbol;Acc:MGI:1913725]	protein_coding	4.18498	4.70964	0.524659	-1.41103	0.00633356	2.82957	5.08126	2.97517	3.78243	3.08307	4.35092	3.6189	5.23247	5.34446	5.55158	7.61182	5.0213	5.17915	3.94056	3.57757	4.1437	3.1129	3.42637	5.43332	5.64975
ENSMUSG00000054555	Adam12	a disintegrin and metallopeptidase domain 12 (meltrin alpha) [Source:MGI Symbol;Acc:MGI:105378]	protein_coding	3.37038	4.32217	0.951786	-1.09632	0.00647288	2.80981	2.7973	3.45651	3.52718	3.08307	4.32382	4.43779	4.27637	3.16692	1.82504	3.97658	4.31878	4.57945	3.47699	4.11523	4.44261	3.74425	4.68306	4.67417	5.21055
ENSMUSG00000082894	Gm6480	predicted pseudogene 6480 [Source:MGI Symbol;Acc:MGI:3647765]	processed_pseudogene	-1.87014	1.26788	3.13802	-3.06778	0.00651355	-4.3701	-3.46948	-3.68304	-1.42702	-3.10676	0.509614	2.42857	-4.03197	2.5064	-4.0576	0.436283	4.17235	-3.90033	2.11659	1.28634	-1.39028	2.99506	2.6894	2.19988	2.07352
ENSMUSG00000097284	4930480K23Rik	RIKEN cDNA 4930480K23 gene [Source:MGI Symbol;Acc:MGI:1922266]	lincRNA	-0.559964	1.90592	2.46588	-2.60508	0.00651638	-4.3701	-1.88452	0.404425	-1.42702	1.84744	1.4607	1.39109	1.89877	-4.03275	-0.887675	2.44505	1.44817	2.36646	1.55099	3.06078	0.931648	-0.974566	3.04634	1.10555	4.07874
ENSMUSG00000032826	Ank2	ankyrin 2, brain [Source:MGI Symbol;Acc:MGI:88025]	protein_coding	10.4162	10.2957	-0.120553	0.218864	0.00654439	10.2647	10.0924	10.5124	10.3465	10.1846	10.5093	10.294	10.3531	10.5484	11.0569	10.2191	10.2645	10.2538	10.3832	10.3332	10.2341	10.3625	10.2777	10.5293	10.0995
ENSMUSG00000097344	Gm26732	predicted gene, 26732 [Source:MGI Symbol;Acc:MGI:5477226]	lincRNA	-2.85999	0.0843188	2.94431	-2.6928	0.00659862	-4.3701	-3.46948	-3.68304	-1.42702	-3.10676	-3.39728	1.39109	-2.44701	-4.03275	-4.0576	0.86009	-4.22425	-3.90033	2.97322	1.99261	-2.97524	2.48487	0.763405	2.04584	0.822979
ENSMUSG00000060424	Pantr1	POU domain, class 3, transcription factor 3 adjacent noncoding transcript 1 [Source:MGI Symbol;Acc:MGI:1913547]	lincRNA	2.97871	4.09661	1.11791	-1.14595	0.00662777	4.2111	3.69039	4.58843	5.04871	-1.5218	-0.589922	4.56102	3.59008	3.1068	3.10227	4.75645	4.37937	5.10248	2.68849	3.34219	3.4677	3.74425	4.03642	4.91012	4.53865
ENSMUSG00000026313	Hdac4	histone deacetylase 4 [Source:MGI Symbol;Acc:MGI:3036234]	protein_coding	5.58407	6.04732	0.463255	-0.548888	0.00669504	5.45168	5.3916	6.58726	5.4678	5.09781	5.69284	4.98237	5.76407	5.7922	5.61306	6.67072	5.98398	6.12896	5.79892	6.18052	5.74927	5.8541	5.85369	6.52818	5.72489
ENSMUSG00000049606	Zfp644	zinc finger protein 644 [Source:MGI Symbol;Acc:MGI:1277212]	protein_coding	6.6404	6.9478	0.307402	-0.523605	0.00677956	5.90719	6.40857	6.24622	6.73789	7.32474	7.01529	7.0089	6.5855	6.45005	6.71966	7.66534	7.00637	6.62617	6.91976	6.79163	6.6776	7.19369	6.63295	6.89821	7.06632
ENSMUSG00000047881	Rell1	RELT-like 1 [Source:MGI Symbol;Acc:MGI:2140767]	protein_coding	0.354187	2.78369	2.4295	-2.54101	0.0068899	2.3164	-3.46948	1.80882	1.38033	-3.10676	2.62509	2.69775	0.611885	2.73543	-4.0576	3.46675	2.99491	1.7721	3.13595	-0.154235	3.3998	2.79802	3.26591	3.80899	3.3487
ENSMUSG00000097321	1700028E10Rik	RIKEN cDNA 1700028E10 gene [Source:MGI Symbol;Acc:MGI:1916713]	processed_transcript	-1.98403	0.857584	2.84162	-2.88384	0.0069084	-4.3701	-3.46948	-3.68304	-1.42702	-3.10676	-0.227351	-0.534906	1.89877	-0.86283	-4.0576	2.40965	2.28354	-3.90033	1.86133	-2.96159	3.1745	2.29845	0.556954	0.288414	2.56491
ENSMUSG00000086539	Gm16759	predicted gene, 16759 [Source:MGI Symbol;Acc:MGI:4439683]	processed_transcript	-1.64769	1.25745	2.90514	-2.74433	0.00695175	-2.78513	-3.46948	3.16245	2.03241	-3.10676	-3.39728	-2.85683	2.03412	-4.03275	-4.0576	0.806651	1.20201	2.66953	0.814025	-0.154235	0.194683	1.34736	1.81071	2.08592	1.79789
ENSMUSG00000025871	4833439L19Rik	RIKEN cDNA 4833439L19 gene [Source:MGI Symbol;Acc:MGI:1921162]	protein_coding	4.38886	4.99185	0.602992	-0.885516	0.0070063	3.60145	3.82514	3.96801	4.7628	3.85903	4.99074	4.13185	5.31897	4.4631	4.96754	6.15354	4.76727	4.99752	4.83195	4.13644	4.66138	5.31699	4.32412	5.61206	5.11728
ENSMUSG00000032475	Nck1	non-catalytic region of tyrosine kinase adaptor protein 1 [Source:MGI Symbol;Acc:MGI:109601]	protein_coding	1.14478	3.71613	2.57135	-2.41871	0.00702752	-2.78513	-3.46948	3.16245	-1.42702	3.88193	2.71125	2.42857	3.22542	1.80014	1.91968	1.97355	3.52394	5.05095	3.826	4.13644	3.56392	2.72587	3.8452	4.61377	3.90164
ENSMUSG00000021737	Psmd6	proteasome (prosome, macropain) 26S subunit, non-ATPase, 6 [Source:MGI Symbol;Acc:MGI:1913663]	protein_coding	4.28244	5.11128	0.828837	-0.898367	0.00705347	3.25195	3.13043	3.83266	5.95668	3.40104	4.10257	4.56102	5.61369	4.12206	4.85229	4.77744	5.24539	4.9038	5.04156	4.93928	5.62838	5.30466	4.7694	5.73372	4.76913
ENSMUSG00000050711	Scg2	secretogranin II [Source:MGI Symbol;Acc:MGI:103033]	protein_coding	8.22217	7.95985	-0.262325	0.465055	0.00707977	8.00738	8.20691	8.44205	8.21142	8.18153	8.80454	7.52146	7.73911	8.40941	8.69791	7.16121	7.93719	7.90984	8.30641	8.07938	7.98113	7.50791	8.67948	7.99577	8.04014
ENSMUSG00000063787	Chchd1	coiled-coil-helix-coiled-coil-helix domain containing 1 [Source:MGI Symbol;Acc:MGI:1913371]	protein_coding	0.467325	3.06377	2.59644	-2.47532	0.00710387	-4.3701	2.75933	-3.68304	2.66044	0.0631658	0.303163	-1.27187	2.37742	3.48294	2.35179	1.99759	2.67056	4.45282	3.13595	1.7933	3.00204	3.78032	3.75133	2.63756	3.41621
ENSMUSG00000084241	Gm13416	predicted gene 13416 [Source:MGI Symbol;Acc:MGI:3652158]	processed_pseudogene	2.8446	0.956645	-1.88796	2.09531	0.00710689	3.60145	3.96514	2.2477	0.157942	4.20612	3.65801	2.69775	3.08697	2.65375	2.17122	1.14482	0.985199	-3.90033	0.607574	0.208335	2.57935	1.6884	1.90091	2.55431	1.79789
ENSMUSG00000040935	Padi6	peptidyl arginine deiminase, type VI [Source:MGI Symbol;Acc:MGI:2655198]	protein_coding	-0.972264	-3.59175	-2.61948	2.41152	0.0072048	2.57242	2.97346	-2.09808	-1.42702	-1.5218	-3.39728	-2.85683	-2.44701	-4.03275	2.51226	-4.92127	-4.22425	-3.90033	-3.09287	-2.96159	-2.97524	-2.55953	-3.14349	-4.1039	-4.035
ENSMUSG00000040907	Atp1a3	ATPase, Na+/K+ transporting, alpha 3 polypeptide [Source:MGI Symbol;Acc:MGI:88107]	protein_coding	9.99061	9.69171	-0.298896	0.483338	0.00729844	9.5044	10.0751	10.2174	10.2037	9.85776	9.6346	9.04441	10.1267	10.3614	10.8806	9.31093	10.1069	9.80757	9.69279	9.81997	9.23695	9.38628	9.64135	10.3399	9.57452
ENSMUSG00000095010	Gm23490	predicted gene, 23490 [Source:MGI Symbol;Acc:MGI:5453267]	miRNA	-1.13762	2.04738	3.18501	-2.81943	0.00739535	-4.3701	-1.88452	-3.68304	3.78243	-3.10676	-3.39728	2.50072	0.722916	2.11699	-4.0576	1.26856	2.76443	2.66953	2.11659	3.51414	1.97895	2.99506	2.83379	-1.78198	2.11475
ENSMUSG00000001622	Csn3	casein kappa [Source:MGI Symbol;Acc:MGI:107461]	protein_coding	-3.28479	-0.78811	2.49668	-2.31959	0.00747468	-4.3701	-3.46948	-3.68304	-1.42702	-3.10676	-1.81231	-2.85683	-4.03197	-4.03275	-4.0576	1.41858	-2.63929	-3.90033	1.15506	2.53026	-0.653314	-2.55953	-0.821557	-4.1039	1.69292
ENSMUSG00000009681	Bcr	breakpoint cluster region [Source:MGI Symbol;Acc:MGI:88141]	protein_coding	7.37527	7.65623	0.280964	-0.417004	0.00753988	7.68349	6.89356	6.90848	6.71764	7.33515	7.2778	7.8922	7.90135	7.73253	7.41051	8.36341	7.70537	7.67568	7.38185	7.29698	7.45416	7.36677	7.63212	8.01406	7.67193
ENSMUSG00000080731	Rps2-ps9	ribosomal protein S2, pseudogene 9 [Source:MGI Symbol;Acc:MGI:3644037]	processed_pseudogene	1.0728	-1.86822	-2.94102	2.83737	0.00763312	2.97863	1.6598	3.4359	0.894907	1.4168	-0.589922	1.39109	2.07655	1.52183	-4.0576	1.38251	-4.22425	-3.90033	-3.09287	-2.96159	-2.97524	-2.55953	-1.55852	0.850293	0.357316
ENSMUSG00000022602	Arc	activity regulated cytoskeletal-associated protein [Source:MGI Symbol;Acc:MGI:88067]	protein_coding	4.53087	5.12144	0.590567	-1.4821	0.0077797	0.759186	4.92712	4.05167	5.14283	4.68114	5.28572	4.93107	5.21358	5.27331	5.04306	6.50132	5.67208	5.84282	3.50705	2.81977	5.5984	4.38299	5.09969	6.21238	5.57787
ENSMUSG00000024238	Zeb1	zinc finger E-box binding homeobox 1 [Source:MGI Symbol;Acc:MGI:1344313]	protein_coding	7.38077	7.70173	0.320966	-0.3426	0.00780219	7.15493	7.46642	6.74637	7.10046	7.68359	7.86188	8.25365	6.99939	7.2122	7.3288	7.71875	7.88264	7.54313	7.84451	7.34561	7.9309	8.03759	7.73992	7.31974	7.65456
ENSMUSG00000097821	C130032M10Rik	RIKEN cDNA C130032M10 gene [Source:MGI Symbol;Acc:MGI:3642482]	protein_coding	-1.29534	-3.59175	-2.29641	2.34924	0.00798623	2.39809	-3.46948	1.17494	-1.42702	2.10269	-3.39728	1.78702	-4.03197	-4.03275	-4.0576	-4.92127	-4.22425	-3.90033	-3.09287	-2.96159	-2.97524	-2.55953	-3.14349	-4.1039	-4.035
ENSMUSG00000074238	Ap1ar	adaptor-related protein complex 1 associated regulatory protein [Source:MGI Symbol;Acc:MGI:2384822]	protein_coding	5.36159	5.85418	0.492585	-0.655429	0.00798797	4.50335	5.71291	4.2536	4.72273	5.52624	5.63339	5.83316	5.78661	5.71711	5.92682	6.17083	5.7995	6.34878	5.16923	5.44355	5.52061	5.80242	5.84236	6.41475	6.02974
ENSMUSG00000042873	Lhfpl4	lipoma HMGIC fusion partner-like protein 4 [Source:MGI Symbol;Acc:MGI:3057108]	protein_coding	5.95	5.5642	-0.385796	0.583689	0.00803531	6.68315	6.17257	6.11624	5.73285	4.94309	5.95366	5.51385	5.8854	6.10039	6.39875	5.32309	6.1033	5.02151	6.10435	5.36484	5.23908	5.66447	6.11154	5.55252	5.15729
ENSMUSG00000051590	Map3k19	mitogen-activated protein kinase kinase kinase 19 [Source:MGI Symbol;Acc:MGI:1203481]	protein_coding	0.546903	3.11636	2.56946	-2.8975	0.00803615	4.74625	-3.46948	-3.68304	2.27342	-3.10676	1.81218	4.03798	3.76893	-4.03275	3.12231	5.21444	3.33799	3.39429	2.74002	3.22823	2.85765	-0.2376	3.00626	3.44299	4.17932
ENSMUSG00000032735	Ablim3	actin binding LIM protein family, member 3 [Source:MGI Symbol;Acc:MGI:2442582]	protein_coding	4.7001	5.36738	0.667279	-0.737937	0.00804086	5.03717	5.86814	5.13395	4.35434	4.84161	4.4165	4.73562	4.86587	4.1119	3.63589	5.82944	5.04954	5.77033	4.60062	5.67866	5.52061	5.56459	5.20966	5.35348	5.09686
ENSMUSG00000031325	4930519F16Rik	RIKEN cDNA 4930519F16 gene [Source:MGI Symbol;Acc:MGI:1922356]	unitary_pseudogene	-0.548957	-3.2458	-2.69685	2.91588	0.00805374	-4.3701	3.21702	-3.68304	3.43096	-3.10676	0.850651	-2.85683	2.37742	-4.03275	2.68387	-4.92127	-4.22425	-3.90033	-3.09287	0.497842	-2.97524	-2.55953	-3.14349	-4.1039	-4.035
ENSMUSG00000020801	Med31	mediator complex subunit 31 [Source:MGI Symbol;Acc:MGI:1914529]	protein_coding	-1.89507	1.1394	3.03447	-2.99228	0.00807258	-4.3701	-3.46948	0.56489	-1.42702	-3.10676	1.64712	-2.85683	2.15785	-4.03275	-4.0576	0.032927	0.419602	-3.90033	3.38287	3.01569	2.69718	-2.55953	2.52894	3.15348	2.62321
ENSMUSG00000025272	Tro	trophinin [Source:MGI Symbol;Acc:MGI:1928994]	protein_coding	8.58168	8.44908	-0.132598	0.273547	0.0081205	8.66728	8.60298	8.52306	8.61053	9.07657	9.11916	8.53387	8.36222	8.32782	7.99327	8.00817	8.22721	7.58197	8.87256	8.6545	9.00383	8.83761	8.89578	8.21323	8.19592
ENSMUSG00000001225	Slc26a3	solute carrier family 26, member 3 [Source:MGI Symbol;Acc:MGI:107181]	protein_coding	-2.85999	0.0300583	2.89005	-2.9012	0.00822232	-4.3701	-3.46948	-3.68304	-1.42702	-3.10676	-3.39728	-2.85683	1.80092	-4.03275	-4.0576	1.05601	-4.22425	4.07121	-3.09287	1.68227	1.54832	-2.55953	-3.14349	1.77874	3.18417
ENSMUSG00000029676	Pot1a	protection of telomeres 1A [Source:MGI Symbol;Acc:MGI:2141503]	protein_coding	4.80221	4.10828	-0.693929	0.874606	0.0082414	5.77838	4.44341	4.63437	3.93053	5.29838	5.1302	4.96971	4.98205	4.5333	4.32178	4.18464	4.58632	3.21861	5.05179	4.11523	3.76622	4.69786	4.78133	2.81496	3.86587
ENSMUSG00000076617	Ighm	immunoglobulin heavy constant mu [Source:MGI Symbol;Acc:MGI:96448]	IG_C_gene	-1.39045	1.6595	3.04995	-3.12086	0.00828221	-4.3701	-3.46948	2.692	-1.42702	-3.10676	-3.39728	-2.85683	3.02331	-4.03275	3.04043	2.61011	3.27559	-3.90033	3.13595	2.32381	1.97895	3.16839	0.556954	1.10555	2.34004
ENSMUSG00000090958	Lrrc32	leucine rich repeat containing 32 [Source:MGI Symbol;Acc:MGI:93882]	protein_coding	-2.35222	0.431683	2.7839	-2.73697	0.00841954	-4.3701	2.31188	-3.68304	-1.42702	-3.10676	-0.589922	-2.85683	-1.71004	-4.03275	-4.0576	1.61789	2.54393	-3.90033	1.29945	1.99261	0.194683	-2.55953	0.943977	0.288414	1.89574
ENSMUSG00000041236	Vps41	VPS41 HOPS complex subunit [Source:MGI Symbol;Acc:MGI:1929215]	protein_coding	6.95182	6.61333	-0.338483	0.442331	0.00845292	7.56175	6.80081	7.06096	7.24186	7.24528	6.45915	6.44008	6.90393	6.78982	7.01453	6.38764	6.78067	6.13996	7.08331	6.9528	6.50252	6.35036	6.98966	6.76106	6.18538
ENSMUSG00000092094	Zfp804b	zinc finger protein 804B [Source:MGI Symbol;Acc:MGI:2685287]	protein_coding	2.19726	-0.320427	-2.51769	2.78697	0.00854601	2.50027	1.48471	2.88682	-1.42702	3.33618	3.39714	2.42857	1.17748	3.12712	3.06134	-1.75134	-4.22425	-3.90033	1.76512	2.96915	2.38231	-2.55953	2.9226	-4.1039	3.29592
ENSMUSG00000062861	Zfp28	zinc finger protein 28 [Source:MGI Symbol;Acc:MGI:99175]	protein_coding	3.53448	4.46395	0.929465	-0.994827	0.00857879	2.3164	4.23788	2.85612	3.61737	4.03279	3.91561	5.0798	3.57536	3.79379	1.91968	4.14751	4.86586	4.77563	4.32499	4.35129	4.45939	4.97185	4.55	3.77261	4.42033
ENSMUSG00000050222	Il17d	interleukin 17D [Source:MGI Symbol;Acc:MGI:2446510]	protein_coding	-1.26996	1.54161	2.81158	-2.74453	0.00860201	-4.3701	-3.46948	-3.68304	2.82091	-3.10676	-3.39728	-2.85683	2.41097	1.80014	1.15185	1.18726	3.14207	3.01853	0.366566	-1.37663	1.11222	1.52793	0.943977	3.26242	2.23178
ENSMUSG00000030662	Ipo5	importin 5 [Source:MGI Symbol;Acc:MGI:1917822]	protein_coding	5.30288	5.76638	0.463508	-0.603094	0.00863701	4.61004	5.08894	4.87538	6.13522	4.82988	4.73715	5.14879	5.78021	5.56902	6.25415	6.07662	5.7995	6.29566	5.72412	5.46886	5.49643	5.82849	5.28697	6.17338	5.51382
ENSMUSG00000032586	Traip	TRAF-interacting protein [Source:MGI Symbol;Acc:MGI:1096377]	protein_coding	4.4144	5.27198	0.857583	-0.772909	0.00869247	3.76433	4.49052	4.20571	3.43096	5.45166	4.92014	5.80494	4.01788	4.66421	3.39361	4.66181	5.55218	5.00956	5.36246	5.22329	5.3331	5.51193	5.64768	4.63419	5.78358
ENSMUSG00000041912	Tdrkh	tudor and KH domain containing protein [Source:MGI Symbol;Acc:MGI:1919884]	protein_coding	4.26161	5.0711	0.809495	-0.914435	0.00877674	3.53077	2.55288	4.46162	5.08077	5.59714	4.93811	2.42857	4.7329	4.04939	5.2439	5.413	5.06807	4.91024	5.45017	5.26241	4.74586	4.51729	4.78133	5.67582	4.88684
ENSMUSG00000072662	Mansc4	MANSC domain containing 4 [Source:MGI Symbol;Acc:MGI:3645619]	protein_coding	-1.61441	1.02515	2.63956	-2.63484	0.00896355	-4.3701	-3.46948	-2.09808	-1.42702	0.980704	1.12629	-2.85683	-2.44701	-4.03275	2.45019	-0.166382	1.96557	3.04218	2.74002	1.12587	1.41708	-2.55953	1.7145	-1.29655	2.26878
ENSMUSG00000030213	Atf7ip	activating transcription factor 7 interacting protein [Source:MGI Symbol;Acc:MGI:1858965]	protein_coding	6.82052	6.51042	-0.3101	0.422757	0.00898473	7.08163	7.07258	6.56133	6.43717	6.43046	6.80852	7.01815	6.98414	6.5151	7.2961	6.4001	6.21973	5.84618	6.20863	6.77819	6.83372	6.71892	6.51651	6.71707	6.86511
ENSMUSG00000097143		#N/A	#N/A	-1.05564	1.79666	2.8523	-2.64863	0.00900048	-4.3701	-3.46948	1.60236	2.47987	-3.10676	2.09458	0.313091	-4.03197	1.98961	-4.0576	2.19767	1.65839	2.47471	2.26469	-0.154235	2.15404	2.19536	1.38008	3.07601	0.719886
ENSMUSG00000068614	Actc1	actin, alpha, cardiac muscle 1 [Source:MGI Symbol;Acc:MGI:87905]	protein_coding	0.121139	-2.32979	-2.45093	2.77888	0.00915319	-2.78513	-3.46948	2.65681	-1.42702	2.38509	1.55692	2.87109	1.89877	1.58195	-4.0576	0.032927	-4.22425	-3.90033	-3.09287	1.89639	-0.167887	-2.55953	-3.14349	-4.1039	-4.035
ENSMUSG00000092341	Malat1	metastasis associated lung adenocarcinoma transcript 1 (non-coding RNA) [Source:MGI Symbol;Acc:MGI:1919539]	lincRNA	15.4126	15.5533	0.140655	-0.302551	0.00918375	15.5413	15.4129	15.9289	15.5074	15.5444	16.0327	15.8765	14.9766	15.2471	14.0585	14.7967	15.3864	15.7796	15.8351	15.8158	15.9088	16.0025	15.7528	15.0696	15.1853
ENSMUSG00000030701	Plekhb1	pleckstrin homology domain containing, family B (evectins) member 1 [Source:MGI Symbol;Acc:MGI:1351469]	protein_coding	4.12747	4.75494	0.627469	-1.44228	0.00927889	4.16518	2.68026	1.87155	3.32787	3.66143	4.65257	4.17659	5.65977	5.28692	5.79259	7.23892	5.31684	6.89327	3.17392	2.92105	4.10157	5.55421	1.90091	5.49787	4.95084
ENSMUSG00000034098	Fstl5	follistatin-like 5 [Source:MGI Symbol;Acc:MGI:2442179]	protein_coding	5.60094	5.03069	-0.570244	0.642117	0.00929022	5.15542	5.8136	5.64114	6.19503	6.33411	5.64438	5.52254	5.5207	5.31818	4.86424	4.55244	4.2062	5.47253	6.03384	6.12852	4.86396	5.49032	5.03144	4.40785	4.11982
ENSMUSG00000040785	Ttc3	tetratricopeptide repeat domain 3 [Source:MGI Symbol;Acc:MGI:1276539]	protein_coding	10.2662	10.2862	0.0200607	0.198848	0.0093252	10.1002	9.99263	10.1486	10.6116	10.2964	10.4741	10.1962	10.3061	10.1086	10.4273	9.83638	10.1909	10.3665	10.483	10.4392	10.2996	10.4403	10.6504	10.2161	9.94004
ENSMUSG00000071076	Jund	jun D proto-oncogene [Source:MGI Symbol;Acc:MGI:96648]	protein_coding	1.75176	4.0369	2.28514	-2.57967	0.00932989	-4.3701	4.27871	-3.68304	0.157942	3.26828	3.17258	1.23063	3.70274	4.76491	4.99497	4.13672	3.58953	5.44174	3.75262	2.32381	3.04713	4.98737	3.42637	4.57205	5.0917
ENSMUSG00000038274	Fau	Finkel-Biskis-Reilly murine sarcoma virus (FBR-MuSV) ubiquitously expressed (fox derived) [Source:MGI Symbol;Acc:MGI:102547]	protein_coding	2.31603	3.41107	1.09504	-1.68962	0.00933536	0.38479	1.17437	0.404425	2.66044	2.50795	1.81218	2.63502	4.14295	2.81274	4.62539	5.71445	3.57665	3.72172	2.74002	2.53026	2.9074	2.48487	2.78725	4.061	3.58705
ENSMUSG00000030876	Mettl9	methyltransferase like 9 [Source:MGI Symbol;Acc:MGI:1914862]	protein_coding	2.08574	3.67677	1.59103	-1.93946	0.00938825	0.273759	-3.46948	4.90568	0.894907	2.44783	1.88813	2.42857	4.98762	3.1068	3.39361	5.18856	3.98032	4.65042	2.3334	3.75266	3.4677	2.19536	3.08533	4.30972	3.8042
ENSMUSG00000020080	Hkdc1	hexokinase domain containing 1 [Source:MGI Symbol;Acc:MGI:2384910]	protein_coding	0.229839	-2.65273	-2.88257	2.81913	0.00939518	-2.78513	2.97346	3.51663	2.27342	-3.10676	-0.227351	-2.85683	3.59008	-2.44779	1.36866	-1.46184	-4.22425	-3.90033	-3.09287	-2.96159	-2.97524	-2.55953	-3.14349	-4.1039	1.89574
ENSMUSG00000031157	Pqbp1	polyglutamine binding protein 1 [Source:MGI Symbol;Acc:MGI:1859638]	protein_coding	5.16979	4.12375	-1.04604	0.798291	0.00939615	5.19786	5.40396	4.94996	4.91283	5.38108	4.68487	4.62698	5.29221	5.29592	5.95223	4.15822	4.74441	4.04804	4.61449	2.76633	4.74586	1.34736	4.29114	5.82536	4.69632
ENSMUSG00000018707	Dync1h1	dynein cytoplasmic 1 heavy chain 1 [Source:MGI Symbol;Acc:MGI:103147]	protein_coding	9.78414	9.65704	-0.127105	0.241153	0.00943686	9.75927	9.70809	9.90415	9.61532	9.45094	9.54542	9.61052	9.70475	10.047	10.496	9.61831	9.73203	9.6182	9.66473	9.72994	9.45756	9.50622	9.73591	10.0694	9.43807
ENSMUSG00000059891	Tsks	testis-specific serine kinase substrate [Source:MGI Symbol;Acc:MGI:1347560]	protein_coding	-2.24353	0.566336	2.80987	-2.82811	0.00945297	-4.3701	-3.46948	-3.68304	-1.42702	-3.10676	-3.39728	-2.85683	3.10758	0.825226	-4.0576	1.05601	0.985199	2.54261	2.88441	1.56197	1.41708	1.14091	-3.14349	-4.1039	1.32255
ENSMUSG00000052551	Adarb2	adenosine deaminase, RNA-specific, B2 [Source:MGI Symbol;Acc:MGI:2151118]	protein_coding	5.29904	4.59572	-0.703322	0.959124	0.00950157	6.15052	4.36972	4.7221	4.55026	5.86191	5.58286	5.36717	4.48766	5.83298	6.06523	3.5008	5.17021	2.99449	4.96783	4.56979	5.63578	3.97963	5.04139	5.34111	4.75616
ENSMUSG00000026473	Glul	glutamate-ammonia ligase (glutamine synthetase) [Source:MGI Symbol;Acc:MGI:95739]	protein_coding	6.15581	6.88806	0.732255	-1.56275	0.00957749	7.30806	5.40396	3.4359	6.33453	4.74499	5.29969	5.76887	7.58962	7.1378	8.53462	9.98689	7.12281	7.82546	5.85258	4.71789	5.83533	6.67649	5.40726	8.10342	7.35248
ENSMUSG00000063065	Mapk3	mitogen-activated protein kinase 3 [Source:MGI Symbol;Acc:MGI:1346859]	protein_coding	2.21187	3.94844	1.73656	-1.96754	0.0096695	3.44368	2.8343	2.04488	4.8018	-3.10676	1.64712	2.50072	5.03142	-1.71083	4.6324	5.7835	4.03784	3.41255	2.74002	3.66777	2.51661	4.42916	3.42637	4.61377	4.85678
ENSMUSG00000005124	Wisp1	WNT1 inducible signaling pathway protein 1 [Source:MGI Symbol;Acc:MGI:1197008]	protein_coding	-2.87049	-0.206743	2.66375	-2.70828	0.00970787	-4.3701	-3.46948	-3.68304	-1.42702	-3.10676	-3.39728	-2.85683	1.69595	-4.03275	-4.0576	1.73694	3.30713	-3.90033	1.55099	-2.96159	-1.39028	-2.55953	-3.14349	2.88478	2.40794
ENSMUSG00000045871	Slitrk6	SLIT and NTRK-like family, member 6 [Source:MGI Symbol;Acc:MGI:2443198]	protein_coding	-1.90027	1.10939	3.00966	-2.94472	0.0100604	-1.56274	-3.46948	-3.68304	-1.42702	-3.10676	2.33064	-2.85683	2.86285	-4.03275	-4.0576	1.92422	-4.22425	-3.90033	3.21091	1.7933	3.25358	3.32311	1.24883	1.51081	2.95368
ENSMUSG00000029408	Abcb9	ATP-binding cassette, sub-family B (MDR/TAP), member 9 [Source:MGI Symbol;Acc:MGI:1861729]	protein_coding	4.67697	4.17825	-0.498724	0.67872	0.0101931	5.11975	4.98584	4.61617	3.99924	3.97006	4.18015	4.61077	5.4857	4.99238	4.80968	3.99461	3.80365	4.08266	3.56535	4.13644	4.26316	4.26065	4.3879	4.49972	4.78837
ENSMUSG00000046856	Gpr1	G protein-coupled receptor 1 [Source:MGI Symbol;Acc:MGI:2385324]	protein_coding	0.458064	-2.24177	-2.69984	2.75715	0.0101972	-1.20017	0.778444	2.09832	1.38033	3.4631	0.303163	1.05006	-1.71004	-4.03275	2.45019	-4.92127	-0.523814	-3.90033	-3.09287	-2.96159	-2.97524	-2.55953	1.6114	-4.1039	1.00939
ENSMUSG00000096699	Rps19-ps4	ribosomal protein S19, pseudogene 4 [Source:MGI Symbol;Acc:MGI:3645935]	processed_pseudogene	-1.81258	0.809951	2.62253	-2.51168	0.0102078	-4.3701	-1.88452	0.70928	-1.42702	-3.10676	1.64712	-2.85683	-0.331532	-2.44779	-4.0576	1.34552	-4.22425	2.40345	0.366566	2.0828	1.27269	1.96403	2.28278	1.1815	-0.57557
ENSMUSG00000084625	Gm25544	predicted gene, 25544 [Source:MGI Symbol;Acc:MGI:5455321]	snoRNA	-0.502261	-3.11626	-2.614	2.48857	0.0102865	2.57242	-3.46948	3.23583	-1.42702	-3.10676	1.4607	-2.85683	0.82601	-4.03275	1.77529	-0.166382	-4.22425	-3.90033	-3.09287	-2.96159	-2.97524	-2.55953	-3.14349	-4.1039	-4.035
ENSMUSG00000097488	4732487G21Rik	RIKEN cDNA 4732487G21 gene [Source:MGI Symbol;Acc:MGI:2441820]	lincRNA	-1.48089	0.982629	2.46352	-2.36189	0.0103811	-2.78513	-3.46948	-3.68304	0.894907	-0.299404	-1.07535	0.313091	1.80092	-4.03275	-2.47264	1.87315	2.46225	-0.730405	0.814025	2.0828	1.41708	-0.974566	-0.336131	1.82683	1.39126
ENSMUSG00000006740	Kif5b	kinesin family member 5B [Source:MGI Symbol;Acc:MGI:1098268]	protein_coding	7.57768	7.83253	0.254852	-0.562414	0.010385	7.03558	6.82628	7.4648	7.9106	6.84307	7.40766	7.62597	8.26924	7.92544	8.46817	8.8898	7.99461	8.03888	7.35318	7.4275	7.48316	7.8803	7.41206	7.86296	7.98285
ENSMUSG00000046109	AB041806	hypothetical protein, MNCb-2457 [Source:MGI Symbol;Acc:MGI:1931024]	antisense	-3.12629	-0.738365	2.38793	-2.3224	0.010412	-4.3701	-3.46948	-3.68304	-1.42702	-3.10676	-3.39728	-2.85683	-0.862046	-4.03275	-4.0576	1.45377	1.96557	-3.90033	-3.09287	1.12587	-2.97524	-2.55953	0.315946	-1.29655	1.57971
ENSMUSG00000005949	Ctns	cystinosis, nephropathic [Source:MGI Symbol;Acc:MGI:1932872]	protein_coding	2.99783	4.15723	1.1594	-1.07341	0.0104777	2.74884	2.02237	3.35039	3.52718	3.63471	4.33743	3.12045	2.68227	1.09653	3.4581	3.37794	4.59273	4.33329	4.73368	4.43929	4.63209	3.74425	4.20524	3.697	3.81675
ENSMUSG00000033222	Ttf2	transcription termination factor, RNA polymerase II [Source:MGI Symbol;Acc:MGI:1921294]	protein_coding	-1.95979	0.718426	2.67822	-2.76302	0.0105411	-4.3701	-3.46948	0.960819	1.38033	-3.10676	-3.39728	-2.85683	3.35173	-4.03275	-4.0576	1.45377	1.33033	2.63883	-3.09287	-0.639662	1.41708	1.6884	-3.14349	2.23595	3.29592
ENSMUSG00000026102	Inpp1	inositol polyphosphate-1-phosphatase [Source:MGI Symbol;Acc:MGI:104848]	protein_coding	2.54738	3.8757	1.32832	-1.82317	0.0105832	-2.78513	2.87037	4.34487	4.8018	3.23309	0.850651	2.69775	3.57536	4.06	1.82504	3.59837	3.88949	4.65809	3.72731	3.57757	3.4677	2.99506	3.95455	4.68073	4.20817
ENSMUSG00000060181	Slc35e3	solute carrier family 35, member E3 [Source:MGI Symbol;Acc:MGI:2448489]	protein_coding	4.25466	3.40481	-0.849856	1.16847	0.0105857	4.10158	5.62591	3.41499	4.2454	3.57974	4.47924	3.20925	3.96238	5.09395	4.83418	1.76523	3.71238	4.39888	2.9295	2.71084	3.68297	4.15472	4.32412	4.10067	2.26878
ENSMUSG00000017740	Slc12a5	solute carrier family 12, member 5 [Source:MGI Symbol;Acc:MGI:1862037]	protein_coding	7.97479	7.8082	-0.166594	0.323775	0.0106311	7.82743	8.28164	8.17455	7.64712	7.86694	7.75437	7.82	8.02568	8.23315	8.11701	7.25957	8.09965	8.03299	7.64776	7.83688	7.81021	7.69195	8.21571	7.85646	7.63078
ENSMUSG00000095297	Gm25381	predicted gene, 25381 [Source:MGI Symbol;Acc:MGI:5455158]	miRNA	-1.6135	-3.59175	-1.97824	1.97494	0.0107112	0.674297	-3.46948	-3.68304	-1.42702	1.28556	0.509614	-2.85683	0.922225	-4.03275	-4.0576	-4.92127	-4.22425	-3.90033	-3.09287	-2.96159	-2.97524	-2.55953	-3.14349	-4.1039	-4.035
ENSMUSG00000087819	Gm25117	predicted gene, 25117 [Source:MGI Symbol;Acc:MGI:5454894]	snoRNA	-0.269254	2.4748	2.74405	-2.53346	0.0107456	-4.3701	-3.46948	1.52642	3.61737	-3.10676	2.9065	-0.0494795	2.23482	2.07577	-4.0576	1.1011	2.3149	1.22895	2.03642	1.7933	3.89512	2.72587	4.05619	2.55431	3.04181
ENSMUSG00000088670	Gm23663	predicted gene, 23663 [Source:MGI Symbol;Acc:MGI:5453440]	snoRNA	-1.51653	-3.59175	-2.07522	2.48512	0.0107634	-4.3701	3.15987	-3.68304	2.66044	-3.10676	-3.39728	-2.85683	-1.71004	2.19606	-4.0576	-4.92127	-4.22425	-3.90033	-3.09287	-2.96159	-2.97524	-2.55953	-3.14349	-4.1039	-4.035
ENSMUSG00000060205	Olfr57	olfactory receptor 57 [Source:MGI Symbol;Acc:MGI:1333808]	protein_coding	-1.25162	-3.59175	-2.34012	2.30541	0.0107919	-4.3701	-3.46948	1.67451	-1.42702	-3.10676	-3.39728	1.05006	1.32558	-4.03275	3.23702	-4.92127	-4.22425	-3.90033	-3.09287	-2.96159	-2.97524	-2.55953	-3.14349	-4.1039	-4.035
ENSMUSG00000029765	Plxna4	plexin A4 [Source:MGI Symbol;Acc:MGI:2179061]	protein_coding	7.44597	7.26965	-0.176322	0.344014	0.0108308	7.80826	7.55219	7.90333	7.33785	7.34136	6.99826	6.78882	7.24706	7.62322	7.8594	7.02746	7.28799	7.81349	7.20749	7.58819	7.11355	7.37858	7.08172	7.22533	6.97273
ENSMUSG00000025795	Rassf3	Ras association (RalGDS/AF-6) domain family member 3 [Source:MGI Symbol;Acc:MGI:2179722]	protein_coding	0.229964	2.60834	2.37838	-2.44591	0.0108604	-2.04817	-3.46948	-3.68304	1.38033	-3.10676	3.34419	-0.534906	3.29895	2.88611	4.23242	3.66745	2.00456	3.61537	1.15506	2.46468	3.13328	2.56975	1.6114	2.49601	3.36588
ENSMUSG00000037007	Zfp113	zinc finger protein 113 [Source:MGI Symbol;Acc:MGI:1929116]	protein_coding	2.28681	4.31547	2.02866	-2.0156	0.0109179	-2.78513	4.82053	3.78457	3.32787	4.65479	3.11052	3.74308	3.04484	3.22463	-4.0576	3.5008	4.2875	4.37113	3.72731	4.43929	4.92562	4.84135	4.60471	3.80899	4.64799
ENSMUSG00000029512	Ulk1	unc-51 like kinase 1 [Source:MGI Symbol;Acc:MGI:1270126]	protein_coding	4.65654	5.38477	0.728226	-0.744452	0.0111617	4.22609	5.32818	3.08515	3.09654	5.11724	4.92915	4.69006	5.53978	5.30932	5.2439	5.56958	5.33225	6.19375	5.27782	4.63087	4.9135	5.40047	5.27858	5.75252	5.49833
ENSMUSG00000097080	1700086O06Rik	RIKEN cDNA 1700086O06 gene [Source:MGI Symbol;Acc:MGI:1920766]	lincRNA	-1.27385	1.58723	2.86108	-2.60386	0.0111736	-4.3701	4.46715	-3.68304	0.157942	-3.10676	1.35761	-2.85683	1.80092	-2.44779	-4.0576	0.504995	0.299308	1.22895	2.39899	1.68227	0.931648	3.81551	0.763405	1.62402	2.62321
ENSMUSG00000024181	Mrpl28	mitochondrial ribosomal protein L28 [Source:MGI Symbol;Acc:MGI:1915861]	protein_coding	-0.116361	2.39769	2.51405	-2.41042	0.0112309	0.38479	-3.46948	0.404425	2.27342	1.84744	1.73201	2.42857	1.32558	-4.03275	-4.0576	3.46675	2.97542	2.50906	2.97322	-0.154235	1.54832	3.37121	2.6894	1.91846	2.67924
ENSMUSG00000028962	Slc4a2	solute carrier family 4 (anion exchanger), member 2 [Source:MGI Symbol;Acc:MGI:109351]	protein_coding	3.43734	4.14982	0.71248	-0.975746	0.0113098	4.07699	3.13043	2.94632	4.55026	3.26828	3.26093	3.25169	4.48766	3.84376	1.55711	4.42967	4.77293	4.6035	3.62138	3.14693	3.84494	4.26065	3.67669	4.52909	4.61246
ENSMUSG00000034189	Hsdl1	hydroxysteroid dehydrogenase like 1 [Source:MGI Symbol;Acc:MGI:1919802]	protein_coding	3.37347	4.08665	0.713183	-0.950551	0.0113568	2.3164	4.92712	3.35039	2.47987	2.25079	3.86011	2.63502	3.24415	4.6147	4.05614	4.3984	5.04019	4.54675	3.13595	3.51414	4.22443	3.16839	3.51473	5.06852	4.25502
ENSMUSG00000026348	Acmsd	amino carboxymuconate semialdehyde decarboxylase [Source:MGI Symbol;Acc:MGI:2386323]	protein_coding	-2.27096	0.622114	2.89307	-2.8325	0.0113769	-4.3701	-3.46948	-3.68304	-1.42702	-3.10676	-3.39728	1.53548	3.29895	-4.03275	-4.0576	1.14482	1.2676	-3.90033	0.814025	1.12587	3.1745	-2.55953	1.6114	1.38795	2.15482
ENSMUSG00000032523	Hhatl	hedgehog acyltransferase-like [Source:MGI Symbol;Acc:MGI:1922020]	protein_coding	-1.59954	1.04009	2.63962	-2.69159	0.0114049	3.56654	-3.46948	-3.68304	-1.42702	-0.299404	-3.39728	-2.85683	-2.44701	-4.03275	2.05092	0.911621	0.985199	-3.90033	2.11659	2.46468	1.97895	1.34736	0.763405	0.419659	3.31373
ENSMUSG00000032356	Rasgrf1	RAS protein-specific guanine nucleotide-releasing factor 1 [Source:MGI Symbol;Acc:MGI:99694]	protein_coding	8.19827	8.05845	-0.139814	0.24332	0.0114154	8.18665	8.11595	8.33342	8.03446	8.53845	8.20681	8.12259	8.3275	8.06363	8.05321	7.82504	7.78032	7.4345	8.44387	8.23255	8.25538	7.87822	8.61182	8.01925	8.10359
ENSMUSG00000002109	Ddb2	damage specific DNA binding protein 2 [Source:MGI Symbol;Acc:MGI:1355314]	protein_coding	1.77905	3.68611	1.90706	-2.1177	0.0114494	-2.78513	5.10416	2.94632	3.78243	-3.10676	3.01211	4.13185	1.52262	2.5966	0.586256	3.13943	2.59592	5.23153	3.7775	4.19828	3.94362	3.66929	2.78725	4.24039	3.27788
ENSMUSG00000038587	Akap12	A kinase (PRKA) anchor protein (gravin) 12 [Source:MGI Symbol;Acc:MGI:1932576]	protein_coding	4.31152	3.7595	-0.552012	0.884375	0.0114687	4.84179	5.55566	4.24177	2.47987	2.87052	3.86011	3.20925	5.17992	5.23169	5.64457	4.90369	3.9705	3.41255	3.7775	4.53826	3.94362	2.39467	3.702	3.50343	3.44881
ENSMUSG00000030615	Tmem126a	transmembrane protein 126A [Source:MGI Symbol;Acc:MGI:1913521]	protein_coding	2.81738	4.13811	1.32073	-1.40046	0.0115912	1.60718	3.5858	4.18115	4.06483	5.14591	4.10257	1.23063	2.44376	2.41019	-0.598169	3.64478	4.18089	5.08551	3.87292	4.11523	4.08004	4.20866	4.68306	4.11042	3.39963
ENSMUSG00000027166	Dnajc24	DnaJ heat shock protein family (Hsp40) member C24 [Source:MGI Symbol;Acc:MGI:1919522]	protein_coding	2.59294	3.59673	1.00379	-1.22952	0.0116235	1.81973	4.10794	1.87155	3.21684	0.800131	3.26093	3.02581	1.69595	3.6183	2.51226	3.78263	3.46923	4.81048	3.62138	4.04964	2.75268	2.08433	3.93333	4.22253	3.24112
ENSMUSG00000017548	Suz12	suppressor of zeste 12 homolog (Drosophila) [Source:MGI Symbol;Acc:MGI:1261758]	protein_coding	4.48673	5.11874	0.632007	-0.771937	0.0116609	3.32339	5.17076	5.01393	4.18769	4.97539	4.87419	4.99491	4.06079	4.36385	3.9024	4.86826	4.83374	5.82589	5.3292	4.53826	5.07461	4.58002	5.4749	5.88052	4.78198
ENSMUSG00000064293	Cntn4	contactin 4 [Source:MGI Symbol;Acc:MGI:1095737]	protein_coding	6.30076	5.88702	-0.41374	0.545653	0.0116888	6.78535	5.17076	6.88397	6.18031	6.70862	6.2266	6.38396	6.00832	6.34771	6.312	5.62273	6.16699	4.99145	6.24476	6.49579	6.38011	5.79362	5.95718	5.43719	5.78038
ENSMUSG00000052906	Ubxn8	UBX domain protein 8 [Source:MGI Symbol;Acc:MGI:1337129]	protein_coding	1.22533	3.30535	2.08002	-2.13583	0.0117074	-4.3701	-3.46948	2.09832	2.03241	2.17864	1.73201	2.69775	2.95671	3.76814	2.6289	3.23355	2.99491	3.04218	3.80195	3.3052	2.69718	3.88342	2.47122	4.25804	3.36588
ENSMUSG00000091415	Ak9	adenylate kinase 9 [Source:MGI Symbol;Acc:MGI:2685080]	protein_coding	-0.0537788	2.27908	2.33286	-2.47812	0.0117115	-4.3701	-3.46948	-2.09808	-1.42702	2.6746	-1.81231	1.66673	3.29895	2.34228	2.65665	2.33612	3.75874	2.75788	-0.770938	2.39596	4.01344	2.39467	1.24883	2.00462	2.6515
ENSMUSG00000042350	Arel1	apoptosis resistant E3 ubiquitin protein ligase 1 [Source:MGI Symbol;Acc:MGI:1915747]	protein_coding	6.60371	6.34737	-0.256346	0.44487	0.0118049	6.81043	6.73875	6.48061	5.34116	6.00958	6.54083	7.04554	6.70865	6.96231	7.39927	5.94832	6.30615	6.31277	5.92115	6.21084	6.41922	6.27652	6.43583	6.83788	6.80499
ENSMUSG00000026600	Soat1	sterol O-acyltransferase 1 [Source:MGI Symbol;Acc:MGI:104665]	protein_coding	4.28027	4.82409	0.543823	-0.988896	0.0118352	4.95858	3.00625	5.20875	3.70226	4.85324	4.81704	4.50949	4.41511	4.44703	2.88491	5.96214	5.6007	5.80184	4.30801	4.5853	5.07461	1.96403	5.12798	4.78788	5.02839
ENSMUSG00000055024	Ep300	E1A binding protein p300 [Source:MGI Symbol;Acc:MGI:1276116]	protein_coding	7.06677	7.40402	0.337251	-0.294727	0.0118878	7.19643	6.57081	6.83954	6.91728	7.36593	7.08956	7.03039	7.33052	7.0725	7.25472	7.43766	7.14915	7.80918	7.33863	7.58819	7.46666	7.17687	7.4703	7.32393	7.27958
ENSMUSG00000082305	Gm2420	predicted gene 2420 [Source:MGI Symbol;Acc:MGI:3780587]	transcribed_unprocessed_pseudogene	2.45472	0.238413	-2.2163	2.29374	0.0119427	2.78977	2.55288	3.08515	1.38033	3.08307	2.09458	2.63502	1.58274	2.86206	2.48156	1.89891	0.530633	-3.90033	-3.09287	1.12587	2.45102	2.79802	2.6894	-4.1039	1.98737
ENSMUSG00000077274	Gm22786	predicted gene, 22786 [Source:MGI Symbol;Acc:MGI:5452563]	snoRNA	-0.94804	-3.04256	-2.09452	2.2974	0.0120596	-2.78513	-3.46948	2.19961	-1.42702	2.6746	1.4607	-2.85683	0.491591	-1.71083	-4.0576	-4.92127	-4.22425	-3.90033	0.814025	-2.96159	-1.39028	-2.55953	-3.14349	-4.1039	-4.035
ENSMUSG00000093351	Mir3072	microRNA 3072 [Source:MGI Symbol;Acc:MGI:4441432]	miRNA	-1.75184	-3.59175	-1.83991	1.84206	0.0120623	1.56064	-3.46948	-2.09808	-1.42702	-3.10676	0.509614	-1.27187	-0.125081	-4.03275	-4.0576	-4.92127	-4.22425	-3.90033	-3.09287	-2.96159	-2.97524	-2.55953	-3.14349	-4.1039	-4.035
ENSMUSG00000025931	Paqr8	progestin and adipoQ receptor family member VIII [Source:MGI Symbol;Acc:MGI:1921479]	protein_coding	4.03123	4.579	0.547773	-1.42764	0.012204	1.30233	3.5858	2.7927	3.99924	3.92666	3.31697	4.87788	5.05284	5.03064	6.42722	6.6405	5.49171	4.87116	4.04669	1.99261	3.76622	4.18194	4.05619	5.62572	5.11728
ENSMUSG00000047067	Dusp28	dual specificity phosphatase 28 [Source:MGI Symbol;Acc:MGI:1914696]	protein_coding	-0.986785	1.81008	2.79687	-2.69741	0.0122272	-4.3701	4.25162	-3.68304	-1.42702	-3.10676	1.96028	1.39109	3.20643	-4.03275	-4.0576	1.22848	1.75303	3.50055	0.994597	1.89639	2.9074	2.64993	1.50037	-0.403463	2.07352
ENSMUSG00000031176	Dynlt3	dynein light chain Tctex-type 3 [Source:MGI Symbol;Acc:MGI:1914367]	protein_coding	3.16968	4.91267	1.74299	-1.93673	0.0122321	-0.282635	2.8343	-3.68304	5.31445	3.66143	4.19518	4.17659	5.69765	4.34662	5.43626	4.94137	5.21662	4.61142	4.40698	4.36933	4.63209	5.56459	3.86774	6.06977	5.4468
ENSMUSG00000060992	Copz1	coatomer protein complex, subunit zeta 1 [Source:MGI Symbol;Acc:MGI:1929063]	protein_coding	2.65071	3.81236	1.16164	-1.15874	0.0124576	3.49409	2.46125	2.33933	-1.42702	3.92666	2.48537	3.80138	3.80723	3.79379	1.82504	4.38023	3.55053	4.65809	3.826	3.1045	3.68297	2.64993	3.59798	3.95679	4.71654
ENSMUSG00000018909	Arrb1	arrestin, beta 1 [Source:MGI Symbol;Acc:MGI:99473]	protein_coding	7.24353	7.46069	0.217163	-0.393114	0.0125088	7.05249	7.53964	7.45843	6.77755	7.01348	7.00467	7.02122	7.49404	7.53377	7.53999	8.33154	7.67699	7.53482	7.57513	7.19954	7.25718	6.9542	7.30669	7.59089	7.17992
ENSMUSG00000028879	Stx12	syntaxin 12 [Source:MGI Symbol;Acc:MGI:1931027]	protein_coding	4.68194	5.73133	1.04939	-0.999046	0.0125507	5.46121	0.437407	4.67011	5.71253	4.94309	4.45447	5.23592	5.51299	5.3226	5.0691	5.85927	5.21662	5.38276	5.98662	5.66412	5.84812	5.31699	5.95191	6.12612	5.96077
ENSMUSG00000091476	Gm16432	predicted gene 16432 [Source:MGI Symbol;Acc:MGI:3645414]	protein_coding	2.10827	3.67457	1.5663	-1.6061	0.0125804	2.22982	2.59661	0.404425	4.12757	-3.10676	4.21005	3.68232	2.53788	2.62546	1.77529	3.21316	3.81466	5.06834	2.78978	3.3052	3.09085	4.28596	3.77538	3.26242	4.13992
ENSMUSG00000020777	Acox1	acyl-Coenzyme A oxidase 1, palmitoyl [Source:MGI Symbol;Acc:MGI:1330812]	protein_coding	5.78647	6.08674	0.300275	-0.474352	0.0125907	5.78599	6.19763	5.33098	5.6064	5.3891	5.64438	5.75419	6.07	5.82055	6.26545	6.91281	6.12558	6.38392	5.93227	5.74231	6.31247	5.37711	5.7483	6.38895	5.94371
ENSMUSG00000030706	Mrpl48	mitochondrial ribosomal protein L48 [Source:MGI Symbol;Acc:MGI:1289321]	protein_coding	3.65659	4.42811	0.771519	-1.0101	0.0126094	2.37137	2.97346	4.36681	4.59535	2.17864	4.26806	3.5182	3.24415	4.91269	4.13716	4.73158	4.54062	5.67521	3.72731	4.04964	3.13328	5.34134	3.97546	4.03052	5.07613
ENSMUSG00000028854	Slc9a1	solute carrier family 9 (sodium/hydrogen exchanger), member 1 [Source:MGI Symbol;Acc:MGI:102462]	protein_coding	5.54619	4.92005	-0.626142	0.80989	0.0126443	5.82343	6.25673	5.47935	4.72273	4.82988	5.48842	5.28782	6.00283	5.8453	5.7254	5.09136	5.21246	2.36646	5.74318	5.04403	4.87651	5.17518	5.1919	4.97024	5.52915
ENSMUSG00000035864	Syt1	synaptotagmin I [Source:MGI Symbol;Acc:MGI:99667]	protein_coding	9.99842	9.89251	-0.105917	0.484595	0.0126582	9.47039	9.96684	10.4639	10.4915	9.87819	9.84068	9.26826	10.0959	10.0158	10.4927	9.03229	9.91346	10.1532	10.1513	10.1237	9.74607	9.97356	9.77146	10.2871	9.77286
ENSMUSG00000082110	Gm11196	predicted gene 11196 [Source:MGI Symbol;Acc:MGI:3649463]	processed_pseudogene	-1.92562	0.644647	2.57026	-2.53016	0.0127116	-4.3701	-3.46948	-3.68304	-1.42702	2.10269	-3.39728	0.602597	-1.22462	-0.332315	-4.0576	1.61789	2.1156	0.957651	1.15506	2.53026	1.41708	-2.55953	2.14192	-4.1039	1.17445
ENSMUSG00000095842	Gm24302	predicted gene, 24302 [Source:MGI Symbol;Acc:MGI:5454079]	miRNA	-1.61149	1.00148	2.61297	-2.58894	0.0127614	-2.78513	-3.46948	-3.68304	-1.42702	2.72613	-1.81231	-0.0494795	-4.03197	2.47504	-4.0576	1.26856	2.59592	-3.90033	1.86133	-0.154235	1.11222	2.86674	1.38008	2.49601	0.48856
ENSMUSG00000020859	Spag9	sperm associated antigen 9 [Source:MGI Symbol;Acc:MGI:1918084]	protein_coding	8.31749	8.49198	0.174492	-0.322542	0.0127692	8.10488	7.76952	8.36443	8.51989	8.24914	8.1759	8.65936	8.35954	8.19877	8.77351	8.99992	8.42747	8.10985	8.50379	8.50142	8.40468	8.57169	8.39616	8.61912	8.38575
ENSMUSG00000029641	Rasl11a	RAS-like, family 11, member A [Source:MGI Symbol;Acc:MGI:1916145]	protein_coding	-3.12629	-0.790739	2.33555	-2.21572	0.0127907	-4.3701	-3.46948	-0.513113	-1.42702	-3.10676	-3.39728	-2.85683	-4.03197	-4.03275	-4.0576	0.032927	1.06115	-3.90033	2.19254	-2.96159	-2.97524	0.610397	0.556954	-1.29655	-1.22765
ENSMUSG00000035126	Wdr78	WD repeat domain 78 [Source:MGI Symbol;Acc:MGI:2385328]	protein_coding	4.92829	5.74424	0.815948	-0.681262	0.0128435	5.39643	4.70544	4.53128	4.72273	5.70381	4.77765	4.94407	4.60102	5.76328	4.13716	5.12722	5.97173	5.26709	6.24476	4.79996	6.56198	5.99889	5.99351	5.92538	5.55184
ENSMUSG00000061762	Tac1	tachykinin 1 [Source:MGI Symbol;Acc:MGI:98474]	protein_coding	5.51038	4.93388	-0.576508	0.709911	0.0129507	5.33553	5.92926	4.93535	4.91283	5.69737	5.61674	4.95695	5.79617	5.76328	6.16036	4.57259	4.32649	3.91345	5.40299	5.80328	4.82566	3.81551	5.31184	5.36166	6.00529
ENSMUSG00000079659	Tmem243	transmembrane protein 243, mitochondrial [Source:MGI Symbol;Acc:MGI:3606159]	protein_coding	-1.32373	1.38704	2.71077	-2.62193	0.0129668	-4.3701	-3.46948	1.27116	-1.42702	1.84744	-0.589922	1.23063	0.360346	-4.03275	-4.0576	2.21828	-4.22425	2.78617	3.13595	2.65312	1.54832	0.610397	0.943977	2.74159	1.45685
ENSMUSG00000028706	Nsun4	NOL1/NOP2/Sun domain family, member 4 [Source:MGI Symbol;Acc:MGI:1919431]	protein_coding	0.287175	2.66419	2.37702	-2.5116	0.0130153	-4.3701	2.63904	1.67451	-1.42702	-3.10676	4.45447	3.68232	3.1677	-4.03275	0.190327	2.81344	3.82559	3.13309	2.57956	2.0828	1.66861	3.74425	2.83379	2.95138	1.00939
ENSMUSG00000019577	Pdk4	pyruvate dehydrogenase kinase, isoenzyme 4 [Source:MGI Symbol;Acc:MGI:1351481]	protein_coding	-2.03051	0.630666	2.66117	-2.85869	0.0130188	-4.3701	-1.88452	-3.68304	-1.42702	-3.10676	0.303163	-1.27187	3.22542	-4.03275	-4.0576	4.70626	2.62124	-2.31537	-3.09287	0.208335	1.97895	-2.55953	2.83379	1.87338	0.0524613
ENSMUSG00000071234	Syndig1l	synapse differentiation inducing 1 like [Source:MGI Symbol;Acc:MGI:2685107]	protein_coding	2.63772	4.21654	1.57882	-1.89229	0.0130499	2.86831	-3.46948	2.33933	3.99924	3.04299	3.01211	4.32307	4.88987	1.1767	4.19507	6.1004	4.31878	3.31884	2.19254	4.07183	4.47597	3.6303	4.27437	4.77568	5.00666
ENSMUSG00000028121	Bcar3	breast cancer anti-estrogen resistance 3 [Source:MGI Symbol;Acc:MGI:1352501]	protein_coding	1.41619	2.91492	1.49873	-1.67927	0.0130847	1.85872	0.437407	1.27116	-1.42702	3.4631	-3.39728	2.63502	4.08177	2.15707	3.08195	4.73873	3.07037	4.13859	1.15506	0.73885	3.1745	3.05518	2.14192	2.76646	4.16957
ENSMUSG00000080443	Gm25847	predicted gene, 25847 [Source:MGI Symbol;Acc:MGI:5455624]	miRNA	-2.16021	0.147564	2.30778	-2.32997	0.013105	1.18449	-3.46948	-3.68304	-1.42702	-3.10676	-3.39728	-0.534906	0.922225	-4.03275	-4.0576	0.288184	1.96557	0.491987	-0.285511	1.28634	-0.653314	2.29845	-3.14349	-0.644472	-0.128111
ENSMUSG00000060397	Zfp128	zinc finger protein 128 [Source:MGI Symbol;Acc:MGI:2389445]	protein_coding	1.38173	3.06346	1.68173	-2.01716	0.0131091	-4.3701	2.97346	-0.513113	2.66044	3.23309	0.690186	2.18756	1.39429	3.68834	1.87314	3.74051	2.97542	3.59952	1.95153	3.41345	2.15404	3.05518	3.26591	2.63756	3.84152
ENSMUSG00000052920	Prkg1	protein kinase, cGMP-dependent, type I [Source:MGI Symbol;Acc:MGI:108174]	protein_coding	5.12375	4.70613	-0.417625	0.672539	0.0131444	5.19024	4.26523	5.12109	4.59535	5.82102	6.11645	5.87448	4.99317	4.79061	4.46988	3.70444	4.47965	3.33807	4.77132	4.83931	5.9226	5.45728	5.5254	4.061	4.96218
ENSMUSG00000032898	Fbxo21	F-box protein 21 [Source:MGI Symbol;Acc:MGI:1924223]	protein_coding	4.73871	5.36016	0.621446	-0.718735	0.013193	3.78472	3.54174	4.37766	4.55026	5.02767	4.87419	4.67455	5.70443	5.14964	5.70229	5.51648	5.89857	5.63689	4.75888	5.1417	5.44682	5.37711	4.78133	5.26023	5.78358
ENSMUSG00000021870	Slmap	sarcolemma associated protein [Source:MGI Symbol;Acc:MGI:1933549]	protein_coding	7.06731	7.50208	0.434766	-0.398824	0.0132082	6.57461	6.56806	6.86096	7.10825	6.61946	7.32979	7.45037	7.68956	6.90167	7.57039	7.41049	7.31442	7.21926	7.76745	7.04824	7.95919	7.95321	7.08413	7.61334	7.65106
ENSMUSG00000092805	Gm26461	predicted gene, 26461 [Source:MGI Symbol;Acc:MGI:5456238]	misc_RNA	-1.03927	1.00489	2.04416	-2.22322	0.0133052	-1.56274	-1.88452	-0.223606	-1.42702	1.75122	-3.39728	-2.85683	-1.71004	2.65375	-1.73567	2.54634	1.20201	2.16576	-0.285511	1.7933	2.06915	-2.55953	0.315946	2.92952	-0.128111
ENSMUSG00000004462	Tbccd1	TBCC domain containing 1 [Source:MGI Symbol;Acc:MGI:1917823]	protein_coding	0.987907	2.92968	1.94177	-2.1822	0.0133071	-4.3701	-3.46948	2.94632	2.66044	3.12206	0.850651	1.66673	1.39429	2.5966	2.48156	3.37794	3.35317	2.81392	3.13595	3.06078	3.99054	0.610397	2.14192	3.39594	3.41621
ENSMUSG00000081017	Gm15000	predicted gene 15000 [Source:MGI Symbol;Acc:MGI:3705392]	processed_pseudogene	-3.44328	-0.980364	2.46292	-2.27738	0.0133151	-4.3701	-3.46948	-3.68304	-1.42702	-3.10676	-3.39728	-2.85683	-4.03197	-4.03275	-4.0576	0.63332	-4.22425	-3.90033	1.66202	1.43073	1.66861	-2.55953	-3.14349	-4.1039	2.73318
ENSMUSG00000033788	Dysf	dysferlin [Source:MGI Symbol;Acc:MGI:1349385]	protein_coding	-0.00666119	2.40871	2.41537	-2.2956	0.0133836	3.32339	3.32493	-2.09808	0.157942	-3.10676	-1.81231	-2.85683	4.1726	-4.03275	2.86126	3.49236	2.69461	5.15766	0.366566	3.1045	2.23421	0.610397	1.38008	2.16288	2.88386
ENSMUSG00000027419	Pcsk2	proprotein convertase subtilisin/kexin type 2 [Source:MGI Symbol;Acc:MGI:97512]	protein_coding	7.04947	6.81024	-0.239231	0.566914	0.0133839	7.39685	6.64296	6.99204	6.34777	7.20499	6.95918	7.13327	7.24008	7.35149	7.22607	5.49764	6.67586	7.1074	6.91135	6.63646	6.98621	7.08973	6.72534	7.11345	7.35893
ENSMUSG00000017309	Cd300lg	CD300 molecule like family member G [Source:MGI Symbol;Acc:MGI:1289168]	protein_coding	-1.07922	1.95829	3.03751	-2.76565	0.0133923	1.69599	-3.46948	3.71784	1.38033	-3.10676	-1.07535	-2.85683	1.01242	-4.03275	-4.0576	1.67864	-0.136791	4.47036	2.46172	2.53026	3.71126	2.08433	2.34837	-2.51894	2.95368
ENSMUSG00000086004	Gm7805	predicted gene 7805 [Source:MGI Symbol;Acc:MGI:3643359]	processed_pseudogene	-3.44328	-1.09103	2.35226	-2.07179	0.0135458	-4.3701	-3.46948	-3.68304	-1.42702	-3.10676	-3.39728	-2.85683	-4.03197	-4.03275	-4.0576	-4.92127	-0.523814	-3.90033	0.814025	2.96915	0.931648	-2.55953	-0.336131	0.650984	-4.035
ENSMUSG00000042138	Msantd2	Myb/SANT-like DNA-binding domain containing 2 [Source:MGI Symbol;Acc:MGI:2384579]	protein_coding	2.75179	3.88833	1.13654	-1.30141	0.0135544	2.10564	4.95258	3.4359	3.93053	3.30263	3.82189	1.66673	1.9904	1.3248	0.986794	4.24112	4.2875	2.03041	4.8555	3.72491	3.68297	4.15472	4.49314	3.54715	3.86587
ENSMUSG00000084460	Gm22957	predicted gene, 22957 [Source:MGI Symbol;Acc:MGI:5452734]	snoRNA	0.712347	3.37536	2.66301	-2.42799	0.0135613	-4.3701	2.31188	2.42549	4.8018	-1.5218	4.56273	3.20925	3.79458	-4.03275	-4.0576	2.61011	4.19781	3.707	4.35835	3.4478	3.62467	3.6303	4.01639	2.83861	1.32255
ENSMUSG00000025764	Jade1	jade family PHD finger 1 [Source:MGI Symbol;Acc:MGI:1925835]	protein_coding	4.85619	5.50693	0.650748	-0.706011	0.0135642	4.41454	2.75933	4.88302	5.49184	5.04806	5.03318	5.13752	5.39219	5.82678	4.5754	5.63236	5.425	5.30668	5.76822	4.83931	5.60596	5.31699	5.83093	5.88904	5.45485
ENSMUSG00000020077	Srgn	serglycin [Source:MGI Symbol;Acc:MGI:97756]	protein_coding	-3.44328	-1.02296	2.42033	-2.31025	0.0135859	-4.3701	-3.46948	-3.68304	-1.42702	-3.10676	-3.39728	-2.85683	-4.03197	-4.03275	-4.0576	1.76523	-4.22425	2.63883	1.15506	1.7933	-2.97524	0.899903	-3.14349	-4.1039	-4.035
ENSMUSG00000031994	Adamts8	a disintegrin-like and metallopeptidase (reprolysin type) with thrombospondin type 1 motif, 8 [Source:MGI Symbol;Acc:MGI:1353468]	protein_coding	0.948781	2.93334	1.98456	-1.84763	0.0136184	-2.04817	-1.14756	3.86386	-1.42702	1.5371	0.0621551	-0.534906	4.00695	3.16692	2.00849	2.79983	3.01415	3.1977	1.76512	3.66777	2.57935	3.1129	2.78725	2.49601	3.91337
ENSMUSG00000042229	Rabif	RAB interacting factor [Source:MGI Symbol;Acc:MGI:2138605]	protein_coding	-1.40876	1.18299	2.59176	-2.66349	0.0136939	-4.3701	-3.46948	-0.223606	0.157942	-3.10676	1.88813	-2.85683	-0.125081	-4.03275	2.05092	1.9491	-0.523814	2.28949	2.26469	-2.96159	2.95549	-2.55953	1.9858	3.67088	2.75941
ENSMUSG00000037938	Chchd5	coiled-coil-helix-coiled-coil-helix domain containing 5 [Source:MGI Symbol;Acc:MGI:1913420]	protein_coding	-2.75625	-0.127102	2.62915	-2.4714	0.0137234	-4.3701	-3.46948	-3.68304	0.157942	-3.10676	0.303163	-2.85683	-2.44701	-4.03275	-4.0576	1.41858	-4.22425	-3.90033	1.55099	-1.37663	1.11222	-2.55953	1.7145	2.08592	2.90751
ENSMUSG00000099206	Gm27942	predicted gene, 27942 [Source:MGI Symbol;Acc:MGI:5531324]	snRNA	-3.44328	-1.19913	2.24415	-2.16403	0.0137909	-4.3701	-3.46948	-3.68304	-1.42702	-3.10676	-3.39728	-2.85683	-4.03197	-4.03275	-4.0576	-4.92127	0.168063	-3.90033	-3.09287	-2.96159	-1.39028	2.79802	0.315946	1.56852	-0.57557
ENSMUSG00000020422	Tns3	tensin 3 [Source:MGI Symbol;Acc:MGI:2443012]	protein_coding	3.86722	4.50635	0.63913	-1.12047	0.0138829	5.26108	1.48471	3.32819	2.82091	2.95933	3.17258	5.10317	5.17504	4.43892	4.92824	6.42025	5.20829	4.44397	2.74002	2.71084	4.74586	3.88342	3.6247	5.70827	5.57787
ENSMUSG00000051146	Camk2n2	calcium/calmodulin-dependent protein kinase II inhibitor 2 [Source:MGI Symbol;Acc:MGI:1920297]	protein_coding	1.89939	2.9758	1.07641	-1.59012	0.0139142	-0.910666	0.230956	2.94632	2.03241	2.6746	1.4607	1.53548	3.35173	2.78742	2.88491	4.20544	3.84721	3.58349	3.62138	1.99261	2.63947	1.96403	1.10444	4.39195	2.40794
ENSMUSG00000020956	Dtd2	D-tyrosyl-tRNA deacylase 2 [Source:MGI Symbol;Acc:MGI:1923485]	protein_coding	1.53399	-0.879194	-2.41319	2.67084	0.0139267	2.16906	-3.46948	2.04488	1.7429	1.75122	2.79255	2.50072	1.89877	1.09653	2.81276	2.42746	-4.22425	-3.90033	-3.09287	1.68227	2.9074	-2.55953	1.24883	-4.1039	0.822979
ENSMUSG00000002031	Ift46	intraflagellar transport 46 [Source:MGI Symbol;Acc:MGI:1923818]	protein_coding	4.09215	4.85815	0.766002	-0.711147	0.0139668	4.14954	3.13043	4.44108	4.06483	3.83576	3.63615	5.17107	4.47978	3.91561	4.09722	4.52788	4.99733	5.45502	4.55819	5.23317	5.05266	4.55941	5.23589	4.4773	4.48463
ENSMUSG00000082981	Polr2k-ps	polymerase (RNA) II (DNA directed) polypeptide K, pseudogene [Source:MGI Symbol;Acc:MGI:3650073]	processed_pseudogene	1.05993	-1.40282	-2.46274	2.76637	0.0140005	2.1377	-3.46948	2.46671	1.7429	3.57974	2.15731	2.00115	1.25343	2.78742	-4.0576	0.364133	-4.22425	-3.90033	-0.285511	0.208335	1.97895	-2.55953	-3.14349	-4.1039	1.63742
ENSMUSG00000036315	Znrd1	zinc ribbon domain containing, 1 [Source:MGI Symbol;Acc:MGI:1913386]	protein_coding	-2.52455	0.149611	2.67416	-2.61738	0.0140485	-4.3701	-3.46948	-3.68304	-1.42702	-3.10676	2.33064	0.602597	-4.03197	-4.03275	-4.0576	1.48812	1.65839	-3.90033	2.3334	2.65312	-2.97524	-2.55953	-0.821557	2.52545	1.09428
ENSMUSG00000091119	Ccdc152	coiled-coil domain containing 152 [Source:MGI Symbol;Acc:MGI:3641617]	protein_coding	-1.36604	-3.43325	-2.06721	2.01523	0.0141718	2.50027	-3.46948	-3.68304	-1.42702	1.64813	1.35761	-0.0494795	-2.44701	-4.03275	-4.0576	-4.92127	-4.22425	-3.90033	-3.09287	-2.96159	-2.97524	-2.55953	-3.14349	-4.1039	-2.45004
ENSMUSG00000022269	40978	membrane-associated ring finger (C3HC4) 11 [Source:MGI Symbol;Acc:MGI:3608327]	protein_coding	2.51326	3.62483	1.11157	-1.33274	0.0141742	0.839356	3.24476	5.16559	3.52718	1.28556	2.38408	2.92453	2.19685	1.39351	2.17122	3.43188	4.57341	2.36646	3.87292	3.83283	3.96727	2.93232	3.29946	3.7353	4.23646
ENSMUSG00000026994	Galnt3	UDP-N-acetyl-alpha-D-galactosamine:polypeptide N-acetylgalactosaminyltransferase 3 [Source:MGI Symbol;Acc:MGI:894695]	protein_coding	-2.19473	0.301792	2.49652	-2.69308	0.0142124	-4.3701	-3.46948	-3.68304	-1.42702	-3.10676	-3.39728	-2.85683	3.24415	-4.03275	1.15185	1.89891	2.18514	-3.90033	0.607574	2.0828	-2.97524	2.19536	-3.14349	2.12492	1.94228
ENSMUSG00000037935	Smarce1	SWI/SNF related, matrix associated, actin dependent regulator of chromatin, subfamily e, member 1 [Source:MGI Symbol;Acc:MGI:1927347]	protein_coding	5.3673	5.90954	0.542236	-0.549319	0.0143477	4.21862	6.09847	5.47935	5.01592	5.51895	4.95587	5.71681	5.76731	5.71376	5.18795	5.90766	5.62906	5.79141	6.21775	5.60446	6.04435	6.03666	6.27647	5.95544	5.63211
ENSMUSG00000032336	Nptn	neuroplastin [Source:MGI Symbol;Acc:MGI:108077]	protein_coding	7.84474	7.63014	-0.214602	0.411788	0.0143507	7.76337	7.47376	7.98983	8.0985	7.51804	7.8887	7.46171	7.91822	8.04439	8.29085	6.80793	7.65034	7.44341	7.64438	7.60921	7.61441	7.91316	7.59714	8.18871	7.83266
ENSMUSG00000043487	Acot6	acyl-CoA thioesterase 6 [Source:MGI Symbol;Acc:MGI:1921287]	protein_coding	-0.774803	1.52139	2.29619	-2.51019	0.0144153	-4.3701	2.02237	-3.68304	-1.42702	-3.10676	0.690186	1.23063	2.27181	2.68149	-4.0576	2.72978	2.07953	2.50906	-3.09287	1.28634	2.15404	3.32311	0.0264394	2.00462	2.19382
ENSMUSG00000001891	Ugp2	UDP-glucose pyrophosphorylase 2 [Source:MGI Symbol;Acc:MGI:2183447]	protein_coding	3.02128	4.32472	1.30344	-1.06744	0.0145771	4.85149	2.97346	4.64339	-1.42702	2.10269	3.37091	3.12045	2.81352	3.7288	4.03516	5.68328	4.26359	4.91024	4.18326	4.33303	4.35567	2.64993	4.01639	4.63419	4.21766
ENSMUSG00000022890	Atp5j	ATP synthase, H+ transporting, mitochondrial F0 complex, subunit F [Source:MGI Symbol;Acc:MGI:107777]	protein_coding	5.36511	5.69457	0.32946	-0.610757	0.0146055	5.16712	4.66494	4.54096	5.39316	6.13403	5.32724	5.33792	5.79299	5.13967	6.15307	6.10733	6.35223	5.64849	4.78365	5.42643	5.49643	4.85832	5.59461	6.58522	6.09299
ENSMUSG00000001445	Mrpl10	mitochondrial ribosomal protein L10 [Source:MGI Symbol;Acc:MGI:1333801]	protein_coding	0.347334	2.92315	2.57582	-2.47931	0.0146485	-4.3701	-3.46948	0.223853	3.43096	-3.10676	-3.39728	2.42857	3.8689	3.81899	4.04569	3.29305	1.96557	3.63105	1.4307	2.39596	2.51661	3.70726	2.9226	4.09085	3.27788
ENSMUSG00000086370	Ftx	Ftx transcript, Xist regulator (non-protein coding) [Source:MGI Symbol;Acc:MGI:1926128]	lincRNA	6.85897	7.329	0.470034	-0.414351	0.014693	6.19881	6.6739	7.46861	7.46476	7.00307	7.5649	7.18893	6.48865	6.47801	6.06004	6.62225	7.10722	7.77254	7.56624	7.69215	7.55516	7.44469	7.75663	6.88407	6.88907
ENSMUSG00000082985	Gm14042	predicted gene 14042 [Source:MGI Symbol;Acc:MGI:3650956]	processed_pseudogene	0.841585	-1.74035	-2.58194	2.77031	0.0147811	1.81973	-3.46948	2.7927	-1.42702	2.72613	-1.81231	2.09736	1.32558	2.11699	2.24618	-0.397707	-4.22425	-3.90033	-3.09287	-2.96159	1.41708	2.08433	1.81071	-4.1039	-4.035
ENSMUSG00000028517	Plpp3	phospholipid phosphatase 3 [Source:MGI Symbol;Acc:MGI:1915166]	protein_coding	5.32045	5.9122	0.591757	-1.1444	0.0148351	4.87546	5.66751	3.25948	5.25948	5.24639	5.09858	5.06798	6.41201	5.45709	6.86052	8.28407	5.68113	5.51118	5.41889	4.9026	5.5126	5.46838	5.27858	6.49508	6.56955
ENSMUSG00000038299	Wdr36	WD repeat domain 36 [Source:MGI Symbol;Acc:MGI:1917819]	protein_coding	4.56061	3.7184	-0.84221	0.909834	0.0148747	5.09138	4.23788	5.24474	4.3009	4.31109	4.61953	4.47408	4.07132	4.19125	5.06393	3.78954	3.3682	2.66953	4.54376	4.93928	4.39108	1.34736	4.49314	4.57909	3.06303
ENSMUSG00000090743	Gm17213	predicted gene 17213 [Source:MGI Symbol;Acc:MGI:4938040]	processed_pseudogene	-2.21888	0.343995	2.56287	-2.47968	0.0149874	-4.3701	-3.46948	-3.68304	-1.42702	1.93763	2.21743	-2.85683	-2.44701	-4.03275	-4.0576	-1.46184	1.65839	2.69958	2.78978	2.24786	1.66861	-2.55953	-0.821557	-4.1039	1.32255
ENSMUSG00000016520	Lnx2	ligand of numb-protein X 2 [Source:MGI Symbol;Acc:MGI:2155959]	protein_coding	-2.02412	0.573836	2.59796	-2.5244	0.0149961	-4.3701	-3.46948	-3.68304	-1.42702	-3.10676	-0.227351	0.313091	1.01242	-4.03275	-1.25025	2.84028	-4.22425	-3.90033	3.47699	-0.154235	2.06915	1.14091	1.9858	1.1815	1.32255
ENSMUSG00000083563	Gm13340	predicted gene 13340 [Source:MGI Symbol;Acc:MGI:3650227]	unprocessed_pseudogene	3.68309	4.53228	0.849184	-1.85498	0.0150934	2.03929	-1.14756	3.90942	6.00761	4.16937	3.78263	4.21998	5.23716	4.93591	3.67711	8.04217	5.15296	4.91665	3.38287	3.51414	3.59461	4.20866	3.1603	5.44877	3.90164
ENSMUSG00000020150	Gamt	guanidinoacetate methyltransferase [Source:MGI Symbol;Acc:MGI:1098221]	protein_coding	-1.60689	0.810052	2.41694	-2.35745	0.0152379	-4.3701	0.437407	3.21178	-1.42702	0.0631658	-0.589922	-2.85683	-2.44701	-4.03275	-4.0576	0.570584	-0.136791	1.7721	1.15506	-0.154235	1.27269	-2.55953	1.90091	2.12492	2.15482
ENSMUSG00000018537	Pcgf2	polycomb group ring finger 2 [Source:MGI Symbol;Acc:MGI:99161]	protein_coding	5.21928	4.44725	-0.772032	0.895445	0.0152856	6.16421	5.83658	5.88871	5.14283	4.99653	5.27161	5.44237	3.96238	5.37026	4.11733	4.27595	3.89987	4.53012	4.78365	5.39156	4.9135	4.33529	5.60806	2.74159	3.9929
ENSMUSG00000044636	Csrnp2	cysteine-serine-rich nuclear protein 2 [Source:MGI Symbol;Acc:MGI:2386852]	protein_coding	3.17835	4.25826	1.0799	-1.52256	0.0153058	-1.56274	3.80664	4.35588	3.78243	3.94852	3.96905	4.43779	3.93957	3.80645	1.29995	4.40291	4.92803	5.2212	4.08704	3.5462	3.89512	4.20866	4.13264	4.40785	3.7529
ENSMUSG00000078676	Casc3	cancer susceptibility candidate 3 [Source:MGI Symbol;Acc:MGI:2179723]	protein_coding	5.31653	5.81452	0.497995	-0.583535	0.0153501	5.30056	4.66494	5.86193	5.81138	5.11724	5.64438	5.95374	4.79775	5.75351	4.25981	6.07238	5.9394	5.98384	5.6983	5.71437	5.56003	6.27652	5.95191	5.9309	5.01757
ENSMUSG00000021981	Cab39l	calcium binding protein 39-like [Source:MGI Symbol;Acc:MGI:1914081]	protein_coding	0.834375	2.85913	2.02476	-2.22198	0.0153621	0.839356	-3.46948	3.80078	-1.42702	-3.10676	2.71125	2.56943	-0.862046	4.52567	2.76258	3.79641	2.99491	3.91345	4.20175	-2.96159	2.80612	3.46284	2.78725	3.63081	3.95935
ENSMUSG00000041688	Amot	angiomotin [Source:MGI Symbol;Acc:MGI:108440]	protein_coding	2.1087	3.68296	1.57425	-2.04769	0.0155034	0.38479	4.0619	-3.68304	-1.42702	2.44783	3.01211	3.74308	5.19925	2.88611	4.46204	5.68699	3.56365	3.50055	2.9295	2.65312	3.68297	2.29845	3.08533	5.29911	4.12991
ENSMUSG00000004789	Dlst	dihydrolipoamide S-succinyltransferase (E2 component of 2-oxo-glutarate complex) [Source:MGI Symbol;Acc:MGI:1926170]	protein_coding	5.22229	5.81302	0.590721	-0.554817	0.0155079	4.74104	4.43138	5.33655	4.94802	4.50057	5.67686	5.25691	5.90908	5.86358	5.55895	5.74495	5.94191	6.4649	5.7048	5.64204	5.68654	5.62535	5.89269	6.04203	5.38496
ENSMUSG00000021356	Irf4	interferon regulatory factor 4 [Source:MGI Symbol;Acc:MGI:1096873]	protein_coding	-2.142	0.401247	2.54325	-2.53288	0.0155742	-4.3701	-1.88452	-3.68304	-1.42702	-3.10676	3.17258	-2.85683	0.82601	-4.03275	-4.0576	0.288184	2.07953	2.66953	1.76512	-2.96159	0.725197	-2.55953	0.763405	0.754078	0.48856
ENSMUSG00000025185	Loxl4	lysyl oxidase-like 4 [Source:MGI Symbol;Acc:MGI:1914823]	protein_coding	1.74165	-0.712403	-2.45406	2.50073	0.0156141	3.06453	3.15987	-2.09808	2.47987	2.25079	0.509614	1.39109	2.11778	1.52183	3.01922	0.570584	1.44817	-3.90033	-3.09287	2.76633	1.11222	-2.55953	0.0264394	-4.1039	0.608855
ENSMUSG00000062901	Klhl24	kelch-like 24 [Source:MGI Symbol;Acc:MGI:1923035]	protein_coding	5.41977	5.85656	0.436785	-0.533316	0.0157256	4.41454	5.94203	5.7327	5.01592	4.97539	5.48231	6.19029	5.89136	5.30932	5.2439	6.1428	5.66905	5.82248	5.37066	6.18052	5.65775	6.06618	5.79021	6.01374	5.85222
ENSMUSG00000028163	Nfkb1	nuclear factor of kappa light polypeptide gene enhancer in B cells 1, p105 [Source:MGI Symbol;Acc:MGI:97312]	protein_coding	3.98753	4.34713	0.359597	-0.953724	0.0157292	3.64671	4.96097	4.09175	4.06483	4.55858	3.96905	4.17659	4.01788	3.93879	2.45019	5.14347	5.05883	5.4638	4.02608	4.47304	4.33764	0.899903	4.69572	5.18381	4.189
ENSMUSG00000020611	Gna13	guanine nucleotide binding protein, alpha 13 [Source:MGI Symbol;Acc:MGI:95768]	protein_coding	3.45985	4.13132	0.671474	-1.10128	0.0157542	3.8539	1.88807	4.67891	3.52718	2.87052	2.79255	2.42857	4.4397	3.41846	4.70062	6.24301	3.99975	5.19507	4.16452	3.41345	4.30088	1.14091	3.6247	4.42357	4.80735
ENSMUSG00000039033	Tasp1	taspase, threonine aspartase 1 [Source:MGI Symbol;Acc:MGI:1923062]	protein_coding	4.53702	5.04154	0.504515	-0.671695	0.0157793	4.8222	4.07741	4.98585	4.50372	4.986	4.72684	4.77979	4.8229	3.7288	3.93675	5.52271	5.40692	5.74893	4.20175	5.28158	5.17958	4.98737	4.3879	4.79998	4.89869
ENSMUSG00000086495	Gm13778	predicted gene 13778 [Source:MGI Symbol;Acc:MGI:3649233]	processed_transcript	-1.8934	-3.59175	-1.69835	1.76953	0.0158076	-4.3701	-3.46948	-3.68304	-1.42702	-3.10676	0.995041	0.313091	-1.22462	-4.03275	1.07168	-4.92127	-4.22425	-3.90033	-3.09287	-2.96159	-2.97524	-2.55953	-3.14349	-4.1039	-4.035
ENSMUSG00000049521	Cdc42ep1	CDC42 effector protein (Rho GTPase binding) 1 [Source:MGI Symbol;Acc:MGI:1929763]	protein_coding	-0.59718	1.80762	2.4048	-2.45139	0.0158223	3.04776	-3.46948	-3.68304	-1.42702	1.93763	1.12629	2.42857	-4.03197	2.15707	-4.0576	1.97355	0.985199	3.39429	0.366566	0.497842	1.88274	2.29845	1.24883	3.31395	2.11475
ENSMUSG00000032368	Zic1	zinc finger protein of the cerebellum 1 [Source:MGI Symbol;Acc:MGI:106683]	protein_coding	2.04767	3.63743	1.58976	-1.55263	0.0158379	-0.463207	1.3885	1.87155	-1.42702	4.52987	3.37091	3.20925	3.56049	0.359562	4.07683	4.1094	3.01415	4.01256	2.88441	3.22823	4.12279	4.31084	3.86774	3.29698	3.52724
ENSMUSG00000035964	Tmem59l	transmembrane protein 59-like [Source:MGI Symbol;Acc:MGI:1915187]	protein_coding	5.13087	4.51304	-0.617828	0.7368	0.0158882	5.09138	5.79496	4.33377	4.83977	5.28985	5.74483	4.01353	4.91931	5.56902	5.71224	3.65993	4.54062	4.7033	4.51446	4.31453	3.3998	4.7892	5.04139	5.28627	4.88088
ENSMUSG00000095596	Gm24303	predicted gene, 24303 [Source:MGI Symbol;Acc:MGI:5454080]	miRNA	-1.44637	-3.2458	-1.79943	2.07483	0.0159791	-4.3701	-0.662129	-3.68304	2.47987	1.4168	0.690186	-2.85683	-4.03197	0.611101	-4.0576	-1.46184	-4.22425	-3.90033	-3.09287	-2.96159	-2.97524	-2.55953	-3.14349	-4.1039	-4.035
ENSMUSG00000077973		#N/A	#N/A	2.16369	3.50291	1.33922	-1.52388	0.0160217	3.09751	2.41316	4.45139	4.12757	0.0631658	1.81218	3.40995	1.52262	1.09653	-0.35716	3.54226	4.18089	4.81735	4.23805	4.66046	2.15404	2.93232	2.83379	2.71628	2.95368
ENSMUSG00000037664	Cdkn1c	cyclin-dependent kinase inhibitor 1C (P57) [Source:MGI Symbol;Acc:MGI:104564]	protein_coding	-3.44328	-1.22395	2.21933	-2.10505	0.0160774	-4.3701	-3.46948	-3.68304	-1.42702	-3.10676	-3.39728	-2.85683	-4.03197	-4.03275	-4.0576	1.84692	-4.22425	-3.90033	0.366566	-2.96159	-2.97524	0.247827	-3.14349	1.25365	1.2504
ENSMUSG00000082265	Gm15547	predicted gene 15547 [Source:MGI Symbol;Acc:MGI:3782996]	processed_pseudogene	-1.25065	1.36257	2.61322	-2.46734	0.0161578	1.77965	-3.46948	2.29424	-1.42702	-3.10676	1.35761	2.18756	-4.03197	-4.03275	-4.0576	-0.833806	2.4051	1.65426	2.46172	-0.639662	2.31016	3.549	1.38008	0.850293	0.48856
ENSMUSG00000083500	Gm15470	predicted gene 15470 [Source:MGI Symbol;Acc:MGI:3641891]	processed_pseudogene	-1.14224	1.55845	2.70068	-2.74606	0.0161782	4.44047	-3.46948	-3.68304	-1.42702	-3.10676	1.35761	-2.85683	1.32558	0.0547079	-4.0576	1.8202	1.96557	-0.730405	3.50705	2.46468	1.66861	3.32311	3.51473	-4.1039	2.15482
ENSMUSG00000097433	Gm26781	predicted gene, 26781 [Source:MGI Symbol;Acc:MGI:5477275]	antisense	-0.66344	1.98728	2.65072	-2.58272	0.016245	-2.78513	2.72034	3.81681	-1.42702	-3.10676	0.303163	4.38157	-2.44701	-4.03275	-4.0576	2.25864	1.75303	2.20819	2.57956	2.16769	3.91958	3.1129	1.50037	2.08592	-1.71307
ENSMUSG00000073077	Gm7173	predicted gene 7173 [Source:MGI Symbol;Acc:MGI:3645063]	protein_coding	-1.71155	1.04034	2.75189	-2.79083	0.0162931	2.28811	-3.46948	-3.68304	-1.42702	-3.10676	2.21743	-2.85683	1.01242	-4.03275	-4.0576	1.26856	-4.22425	2.32849	-3.09287	2.96915	3.25358	0.899903	2.52894	1.38795	3.08394
ENSMUSG00000097788	Gm16596	predicted gene, 16596 [Source:MGI Symbol;Acc:MGI:4439520]	lincRNA	-1.04172	1.71022	2.75194	-2.38876	0.016417	0.584099	-3.46948	2.58375	3.43096	-3.10676	-3.39728	-0.534906	-4.03197	1.58195	-4.0576	1.52167	0.905029	1.52593	2.57956	0.945301	2.38231	2.56975	1.50037	0.940491	2.23178
ENSMUSG00000042202	Slc35e2	solute carrier family 35, member E2 [Source:MGI Symbol;Acc:MGI:2444240]	protein_coding	5.33545	5.92163	0.586188	-0.565623	0.0164674	5.65366	4.0619	6.02605	5.49184	5.41288	5.60554	5.13752	4.84147	5.54278	5.58084	5.69068	6.1344	6.74443	5.97053	5.83607	5.22933	6.0515	5.95191	5.74315	5.86436
ENSMUSG00000013236	Ptprs	protein tyrosine phosphatase, receptor type, S [Source:MGI Symbol;Acc:MGI:97815]	protein_coding	8.81949	8.65279	-0.166701	0.197476	0.0164818	9.02128	8.96749	9.08204	8.69581	8.78844	8.89993	8.4222	8.52477	8.82659	8.96633	8.7475	8.89095	8.4331	8.66411	8.92677	8.59129	8.50319	8.81398	8.52614	8.43082
ENSMUSG00000002768	Mea1	male enhanced antigen 1 [Source:MGI Symbol;Acc:MGI:96957]	protein_coding	1.92602	3.40222	1.47619	-2.02437	0.0164836	-4.3701	3.00625	0.840524	2.27342	2.62116	1.4607	3.5182	4.2112	1.25265	4.44623	4.1094	3.71238	4.44397	3.50705	1.68227	3.13328	3.1129	2.9226	4.39992	2.99842
ENSMUSG00000025429	Pstpip2	proline-serine-threonine phosphatase-interacting protein 2 [Source:MGI Symbol;Acc:MGI:1335088]	protein_coding	1.71295	3.25955	1.5466	-1.87265	0.0165823	3.39145	3.87924	2.97517	2.9653	3.88193	-3.39728	3.02581	-1.22462	1.98961	-0.35716	3.45811	3.1936	5.51541	4.06701	2.76633	3.32854	1.14091	1.90091	3.03565	4.189
ENSMUSG00000037016	Frem2	Fras1 related extracellular matrix protein 2 [Source:MGI Symbol;Acc:MGI:2444465]	protein_coding	0.927358	3.0946	2.16724	-2.4381	0.0166322	2.07285	4.16714	3.08515	-1.42702	-1.5218	3.93364	3.58611	3.46787	-4.03275	-4.0576	3.89571	4.72703	2.63883	1.29945	1.99261	3.43415	3.70726	3.6247	3.98885	1.63742
ENSMUSG00000033940	Brk1	BRICK1, SCAR/WAVE actin-nucleating complex subunit [Source:MGI Symbol;Acc:MGI:1915406]	protein_coding	1.05687	3.22326	2.16639	-2.26632	0.0166334	-4.3701	-3.46948	0.404425	-1.42702	3.23309	2.53346	3.91135	2.41097	3.22463	4.11733	3.82356	3.4268	4.38969	3.94056	0.945301	3.32854	2.99506	3.59798	2.52545	3.25962
ENSMUSG00000096603		#N/A	#N/A	-0.899717	1.80055	2.70026	-2.75359	0.0166349	-4.3701	-1.14756	1.44625	-1.42702	-3.10676	2.27515	2.63502	2.78821	-4.03275	-4.0576	2.94292	2.18514	-3.90033	0.814025	0.73885	3.00204	3.1129	2.9226	3.2798	2.90751
ENSMUSG00000029120	Ppp2r2c	protein phosphatase 2, regulatory subunit B, gamma [Source:MGI Symbol;Acc:MGI:2442660]	protein_coding	6.78665	7.09067	0.304021	-0.695287	0.0166397	6.94901	5.68786	5.54337	7.0365	6.70542	5.89505	6.81028	7.81156	7.28748	8.13992	8.42289	7.30956	7.73221	6.09943	6.32612	6.34443	7.19034	6.30979	7.86872	7.30318
ENSMUSG00000083377	Gm12653	predicted gene 12653 [Source:MGI Symbol;Acc:MGI:3650062]	processed_pseudogene	0.0487174	2.42989	2.38117	-2.35028	0.0166438	-4.3701	-3.46948	4.74741	4.18769	0.593681	-0.227351	-0.534906	0.215956	3.40187	-4.0576	2.47961	2.74153	1.38507	2.74002	3.14693	2.15404	2.48487	2.6894	2.00462	2.47279
ENSMUSG00000039648	Kyat1	kynurenine aminotransferase 1 [Source:MGI Symbol;Acc:MGI:1917516]	protein_coding	2.5167	3.53041	1.01371	-1.18525	0.0166551	2.78977	0.230956	3.30565	3.52718	3.36897	2.33064	3.02581	1.39429	2.68149	2.51226	3.93982	4.06576	4.29443	3.47699	3.1045	2.75268	2.99506	4.32412	3.64429	2.70647
ENSMUSG00000015222	Map2	microtubule-associated protein 2 [Source:MGI Symbol;Acc:MGI:97175]	protein_coding	10.2226	10.3095	0.0869489	-0.380356	0.0166874	9.94115	9.39412	9.95211	10.2414	9.91335	10.1713	9.99706	10.7642	10.5285	11.3225	10.8595	10.2798	10.2347	10.1292	9.90279	10.114	10.0814	10.1001	10.9202	10.4735
ENSMUSG00000021824	Ap3m1	adaptor-related protein complex 3, mu 1 subunit [Source:MGI Symbol;Acc:MGI:1929212]	protein_coding	4.4974	5.21769	0.720293	-0.88627	0.0167102	1.96975	3.9314	5.28563	5.77265	3.71342	4.8459	4.89136	5.11014	4.82833	4.62539	5.68699	4.74441	4.9038	5.04156	5.33762	5.665	5.88755	5.16485	4.93776	4.80735
ENSMUSG00000028845	Tekt2	tektin 2 [Source:MGI Symbol;Acc:MGI:1346335]	protein_coding	-1.256	1.19373	2.44973	-2.42772	0.0167138	2.28811	-3.46948	-3.68304	0.157942	0.593681	2.62509	-2.85683	-0.125081	-4.03275	-4.0576	0.288184	1.70648	2.50906	1.76512	2.53026	0.194683	-2.55953	2.28278	2.04584	1.17445
ENSMUSG00000040697	Dnajc16	DnaJ heat shock protein family (Hsp40) member C16 [Source:MGI Symbol;Acc:MGI:2442146]	protein_coding	5.48211	4.98099	-0.501115	0.643499	0.0167567	5.32513	5.4101	5.79472	5.67101	4.80613	5.32724	5.27759	5.65628	5.66942	5.88345	4.72078	4.29538	3.31884	5.65197	5.60446	5.19968	5.24137	5.1919	5.33281	5.25271
ENSMUSG00000040253	Gbp7	guanylate binding protein 7 [Source:MGI Symbol;Acc:MGI:2444421]	protein_coding	-1.45773	1.16581	2.62354	-2.6625	0.01676	-4.3701	-3.46948	-3.68304	-1.42702	-3.10676	0.509614	0.843605	3.08697	-4.03275	1.07168	2.51336	0.82014	3.59952	0.0770591	1.43073	0.931648	2.86674	0.763405	-4.1039	2.75941
ENSMUSG00000083471	Gm12118	predicted gene 12118 [Source:MGI Symbol;Acc:MGI:3652027]	processed_pseudogene	-1.26178	-3.43325	-2.17147	2.19627	0.0167914	-4.3701	2.93991	2.29424	-1.42702	-3.10676	-3.39728	0.843605	1.69595	-4.03275	-4.0576	-3.33631	-4.22425	-3.90033	-3.09287	-2.96159	-2.97524	-2.55953	-3.14349	-4.1039	-4.035
ENSMUSG00000026821	Ralgds	ral guanine nucleotide dissociation stimulator [Source:MGI Symbol;Acc:MGI:107485]	protein_coding	5.43651	5.8432	0.406698	-0.547374	0.0168149	5.72662	4.83886	6.02605	5.34116	5.40499	4.95587	6.44923	5.77699	5.14466	4.70062	6.30815	6.28255	5.4638	5.46555	5.88703	5.22933	6.11643	5.78429	5.97425	5.92065
ENSMUSG00000005338	Cadm3	cell adhesion molecule 3 [Source:MGI Symbol;Acc:MGI:2137858]	protein_coding	7.39199	7.23422	-0.157773	0.378125	0.0168584	7.25424	7.09942	7.97473	6.89941	7.13284	7.92747	7.11901	7.45335	7.30208	7.75738	6.49922	7.2161	7.45447	7.48928	7.1272	7.309	7.38738	7.46846	7.16931	7.2218
ENSMUSG00000074794	Arrdc3	arrestin domain containing 3 [Source:MGI Symbol;Acc:MGI:2145242]	protein_coding	4.85933	5.368	0.508671	-0.647107	0.0168589	4.66057	4.3053	5.38574	2.47987	5.31531	5.0825	5.84013	5.83067	4.85294	4.84025	5.86582	5.19991	6.3723	5.20634	5.00995	4.85131	4.12697	5.39955	5.67582	5.97203
ENSMUSG00000021127	Zfp36l1	zinc finger protein 36, C3H type-like 1 [Source:MGI Symbol;Acc:MGI:107946]	protein_coding	1.56789	3.07975	1.51185	-1.54806	0.0168615	4.27015	1.73997	-0.223606	0.157942	0.0631658	0.0621551	2.00115	1.58274	3.48294	2.54231	4.90687	3.03313	3.92622	2.97322	2.16769	2.63947	2.99506	1.38008	4.36777	2.40794
ENSMUSG00000044340	Phlpp1	PH domain and leucine rich repeat protein phosphatase 1 [Source:MGI Symbol;Acc:MGI:2138327]	protein_coding	5.64994	5.92692	0.27698	-0.578671	0.0169283	5.99294	4.36972	5.17805	5.20234	5.46689	5.43877	5.99803	6.05946	6.50543	6.28781	6.94021	6.20724	6.62421	5.65197	4.87761	5.53651	5.18866	5.37615	6.45356	6.41311
ENSMUSG00000086127	Gm11934	predicted gene 11934 [Source:MGI Symbol;Acc:MGI:3649212]	processed_transcript	-1.55278	-3.59175	-2.03896	2.01125	0.0169669	-4.3701	1.6598	-3.68304	-1.42702	-0.784831	-3.39728	-2.85683	1.74939	1.63967	-4.0576	-4.92127	-4.22425	-3.90033	-3.09287	-2.96159	-2.97524	-2.55953	-3.14349	-4.1039	-4.035
ENSMUSG00000094483	Purb	purine rich element binding protein B [Source:MGI Symbol;Acc:MGI:1338779]	protein_coding	6.82607	7.12139	0.295321	-0.939805	0.0170135	5.89786	5.57218	5.81481	7.3043	5.99915	5.9269	6.99959	8.10278	7.72505	8.91807	8.76556	7.40374	7.86827	6.88298	5.79663	6.34443	6.99698	5.17393	8.54827	7.43311
ENSMUSG00000040918	Slc19a2	solute carrier family 19 (thiamine transporter), member 2 [Source:MGI Symbol;Acc:MGI:1928761]	protein_coding	1.43833	3.34292	1.90459	-2.15637	0.017028	1.30233	-3.46948	3.11138	3.32787	2.44783	2.97776	1.53548	3.85677	3.35095	-4.0576	3.92108	2.69461	5.65234	1.86133	2.32381	2.38231	3.1129	3.67669	3.8561	3.94799
ENSMUSG00000086700	Gm15747	predicted gene 15747 [Source:MGI Symbol;Acc:MGI:3783189]	antisense	-3.44328	-1.24552	2.19776	-2.06817	0.0171642	-4.3701	-3.46948	-3.68304	-1.42702	-3.10676	-3.39728	-2.85683	-4.03197	-4.03275	-4.0576	0.123125	-0.523814	-3.90033	-3.09287	1.99261	0.484189	-2.55953	-3.14349	-4.1039	2.26878
ENSMUSG00000019876	Pkib	protein kinase inhibitor beta, cAMP dependent, testis specific [Source:MGI Symbol;Acc:MGI:101937]	protein_coding	2.80195	0.482964	-2.31898	2.23345	0.0171953	3.45645	4.54732	1.80882	3.85838	1.5371	2.86951	2.35262	2.86285	1.98961	2.73682	2.71536	-4.22425	-3.90033	2.63505	2.32381	1.88274	-2.55953	1.24883	1.62402	3.08394
ENSMUSG00000033491	Prss35	protease, serine 35 [Source:MGI Symbol;Acc:MGI:2444800]	protein_coding	-1.0307	1.20331	2.23401	-2.27317	0.0172072	3.1456	-3.46948	-3.68304	-1.42702	-3.10676	-1.81231	0.313091	1.25343	2.5371	-4.0576	1.45377	0.905029	2.20819	2.11659	2.32381	0.484189	-2.55953	1.24883	1.77874	2.07352
ENSMUSG00000006717	Acot13	acyl-CoA thioesterase 13 [Source:MGI Symbol;Acc:MGI:1914084]	protein_coding	2.67562	3.82959	1.15396	-1.38372	0.0172116	0.915305	3.89684	0.960819	0.894907	3.36897	3.23208	0.602597	4.97646	3.83143	4.07683	5.28208	3.82559	4.03631	4.45403	2.81977	3.79294	3.97963	1.38008	4.92124	3.8042
ENSMUSG00000090498		#N/A	#N/A	3.05371	0.900993	-2.15271	1.94309	0.0173572	2.16906	3.69039	2.50679	3.99924	3.23309	2.15731	3.29291	3.06606	3.28013	3.14207	0.961374	4.07495	2.69958	-0.285511	1.68227	1.54832	-2.55953	2.58443	-4.1039	2.40794
ENSMUSG00000015950	Ncf1	neutrophil cytosolic factor 1 [Source:MGI Symbol;Acc:MGI:97283]	protein_coding	-1.28121	1.06051	2.34172	-2.38679	0.0173682	-2.78513	-3.46948	2.50679	-1.42702	-3.10676	1.55692	1.39109	0.611885	-4.03275	-4.0576	2.51336	1.1333	-2.31537	2.83787	0.945301	1.88274	0.247827	0.763405	1.67746	0.919195
ENSMUSG00000027957	Slc35a3	solute carrier family 35 (UDP-N-acetylglucosamine (UDP-GlcNAc) transporter), member 3 [Source:MGI Symbol;Acc:MGI:1917648]	protein_coding	4.37587	5.17561	0.799733	-0.682441	0.0175659	4.33381	4.29207	4.44108	4.83977	5.14591	5.17637	3.96334	3.81978	4.32039	3.42622	4.4516	5.6751	5.18448	5.33759	5.73538	5.05266	6.07347	5.36827	4.58609	4.29143
ENSMUSG00000082210	Gm14382	predicted gene 14382 [Source:MGI Symbol;Acc:MGI:3650372]	processed_pseudogene	1.11452	-1.4409	-2.55541	2.76185	0.0175778	3.50642	-3.46948	3.86386	2.03241	3.08307	1.81218	2.87109	-4.03197	1.01164	0.465962	0.436283	0.168063	-3.90033	-3.09287	0.497842	-0.167887	-2.55953	-3.14349	1.38795	-4.035
ENSMUSG00000062006	Rpl34	ribosomal protein L34 [Source:MGI Symbol;Acc:MGI:1915686]	protein_coding	3.86927	4.2428	0.373529	-1.03681	0.017665	2.57242	3.82514	3.4359	4.35434	3.26828	4.08654	4.34284	4.2112	3.85599	4.74006	6.25178	4.32649	4.04804	3.41493	3.93323	3.3998	4.01033	3.1603	5.6189	4.26421
ENSMUSG00000060708	Bloc1s4	biogenesis of lysosomal organelles complex-1, subunit 4, cappuccino [Source:MGI Symbol;Acc:MGI:1929230]	protein_coding	-1.76469	0.600817	2.36551	-2.57736	0.0177233	1.12176	1.48471	-3.68304	-1.42702	-3.10676	-3.39728	-2.85683	-4.03197	-2.44779	0.697287	1.99759	3.5373	-3.90033	1.55099	-2.96159	-2.97524	1.52793	2.6894	3.53272	1.00939
ENSMUSG00000087590	Epb41l4aos	erythrocyte membrane protein band 4.1 like 4a, opposite strand [Source:MGI Symbol;Acc:MGI:1916999]	lincRNA	-2.22783	0.278142	2.50598	-2.62575	0.0177386	-4.3701	-3.46948	2.91688	-1.42702	-3.10676	-3.39728	-2.85683	1.52262	-4.03275	-4.0576	2.65616	2.18514	-3.90033	0.814025	-2.96159	1.54832	-2.55953	2.9226	0.754078	1.32255
ENSMUSG00000086386	Gm12108	predicted gene 12108 [Source:MGI Symbol;Acc:MGI:3651176]	lincRNA	-0.73883	-3.0708	-2.33197	2.30458	0.0177427	3.39145	-3.46948	-1.36111	-1.42702	2.31951	-3.39728	-2.85683	-4.03197	2.07577	1.36866	0.288184	-4.22425	-3.90033	-3.09287	-2.96159	-2.97524	-2.55953	-3.14349	-4.1039	-4.035
ENSMUSG00000031714	Gab1	growth factor receptor bound protein 2-associated protein 1 [Source:MGI Symbol;Acc:MGI:108088]	protein_coding	2.61863	4.2244	1.60577	-1.53448	0.0177562	4.27015	-1.14756	2.46671	3.61737	-3.10676	2.33064	4.34284	4.65102	3.91561	4.84628	5.8109	4.59911	3.79316	3.44629	3.75266	3.94362	2.99506	4.34033	4.96488	4.59799
ENSMUSG00000030095	Tmem43	transmembrane protein 43 [Source:MGI Symbol;Acc:MGI:1921372]	protein_coding	3.23149	4.24126	1.00976	-0.971405	0.0178657	1.46279	4.23788	3.4359	3.43096	2.77588	3.31697	1.23063	4.23949	3.91561	4.26883	4.16354	4.80641	4.40801	4.40698	4.55411	4.1437	3.70726	4.07568	3.96756	4.17932
ENSMUSG00000089711	Gm16240	predicted gene 16240 [Source:MGI Symbol;Acc:MGI:3801994]	antisense	2.81185	0.422452	-2.3894	2.27481	0.0179076	3.01361	5.36657	2.29424	2.66044	3.5226	2.86951	2.63502	2.78821	2.27103	0.697287	3.42303	-4.22425	-3.90033	2.57956	3.5462	1.97895	-2.55953	3.39567	0.850293	-0.865077
ENSMUSG00000098720	Gm27239	predicted gene 27239 [Source:MGI Symbol;Acc:MGI:5521082]	antisense	-3.44328	-1.1656	2.27769	-2.06027	0.0179412	-4.3701	-3.46948	-3.68304	-1.42702	-3.10676	-3.39728	-2.85683	-4.03197	-4.03275	-4.0576	-0.397707	1.44817	3.08835	-3.09287	-2.96159	-2.97524	-0.2376	-3.14349	-4.1039	0.719886
ENSMUSG00000016346	Kcnq2	potassium voltage-gated channel, subfamily Q, member 2 [Source:MGI Symbol;Acc:MGI:1309503]	protein_coding	8.43606	8.50943	0.0733703	-0.179003	0.0179672	8.32012	8.41659	8.51755	8.4169	8.37454	8.35719	8.65739	8.21803	8.60636	8.47597	8.78598	8.3994	8.66024	8.42333	8.37993	8.44314	8.43553	8.5417	8.63777	8.38733
ENSMUSG00000025348	Itga7	integrin alpha 7 [Source:MGI Symbol;Acc:MGI:102700]	protein_coding	-0.387026	1.60865	1.99568	-2.2231	0.0180006	2.03929	-3.46948	2.7927	-1.42702	-3.10676	-1.81231	1.78702	3.71622	-0.332315	-4.0576	2.87963	2.59592	3.37579	2.83787	-2.96159	0.484189	1.14091	0.943977	2.00462	2.78518
ENSMUSG00000049349	Gm5105	predicted gene 5105 [Source:MGI Symbol;Acc:MGI:3645344]	protein_coding	-0.631309	-3.09633	-2.46502	2.27495	0.0180266	3.56654	4.13785	-1.36111	-1.42702	-3.10676	0.0621551	-2.85683	1.17748	-4.03275	-2.47264	0.032927	-4.22425	-3.90033	-3.09287	-2.96159	-2.97524	-2.55953	-3.14349	-4.1039	-4.035
ENSMUSG00000020941	Map3k14	mitogen-activated protein kinase kinase kinase 14 [Source:MGI Symbol;Acc:MGI:1858204]	protein_coding	3.87572	2.66463	-1.21109	1.34552	0.018042	5.09138	4.60198	3.08515	3.52718	3.57974	3.34419	4.10895	3.35173	3.84376	4.22317	2.94292	3.21037	-1.5784	2.46172	3.57757	3.43415	4.35933	2.58443	2.30549	3.3487
ENSMUSG00000038987	Cfap157	cilia and flagella associated protein 157 [Source:MGI Symbol;Acc:MGI:2447809]	protein_coding	-1.198	1.29557	2.49357	-2.44285	0.0180697	-4.3701	4.09276	-3.68304	-1.42702	-3.10676	-3.39728	2.63502	-1.71004	3.04406	-4.0576	1.55446	1.33033	0.957651	0.607574	2.16769	0.931648	1.6884	1.38008	0.539953	1.79789
ENSMUSG00000094982	Gm23725	predicted gene, 23725 [Source:MGI Symbol;Acc:MGI:5453502]	snRNA	-3.44328	-1.29619	2.14709	-2.0234	0.0181094	-4.3701	-3.46948	-3.68304	-1.42702	-3.10676	-3.39728	-2.85683	-4.03197	-4.03275	-4.0576	-2.11391	2.67056	-3.90033	-3.09287	0.208335	-2.97524	2.39467	-0.336131	-1.78198	-4.035
ENSMUSG00000008475	Arpc5	actin related protein 2/3 complex, subunit 5 [Source:MGI Symbol;Acc:MGI:1915021]	protein_coding	1.72222	3.53083	1.8086	-1.77798	0.018151	2.80981	-3.46948	1.36136	3.52718	1.84744	3.11052	2.87109	3.38588	-0.573323	2.35179	3.50918	2.93562	4.26458	0.994597	3.98092	4.03598	3.91621	3.26591	4.32655	4.07874
ENSMUSG00000032415	Ube2cbp	ubiquitin-conjugating enzyme E2C binding protein [Source:MGI Symbol;Acc:MGI:1917598]	protein_coding	-0.623464	1.5385	2.16197	-2.14684	0.0182274	1.51255	-3.46948	3.11138	-1.42702	-3.10676	-3.39728	-2.85683	3.33435	-4.03275	4.09722	1.64859	2.87378	2.99449	1.29945	1.68227	-2.97524	1.14091	0.763405	2.71628	3.24112
ENSMUSG00000096364		#N/A	#N/A	-1.80776	0.789525	2.59728	-2.40617	0.0182537	-4.3701	-3.46948	-3.68304	1.7429	-3.10676	0.509614	-2.85683	0.722916	0.490807	-4.0576	-0.166382	0.530633	1.71438	1.55099	-1.37663	2.31016	-2.55953	1.9858	1.91846	1.98737
ENSMUSG00000018381	Abi3	ABI gene family, member 3 [Source:MGI Symbol;Acc:MGI:1913860]	protein_coding	-2.64728	0.0398314	2.68711	-2.59755	0.0182849	-4.3701	-3.46948	-3.68304	-1.42702	-3.10676	-3.39728	-1.27187	2.34307	-4.03275	-4.0576	2.06742	-4.22425	2.12204	0.994597	1.12587	-2.97524	1.6884	2.06597	-4.1039	1.63742
ENSMUSG00000068267	Cenpb	centromere protein B [Source:MGI Symbol;Acc:MGI:88376]	protein_coding	3.80828	4.61161	0.803331	-0.913354	0.018333	3.9742	3.89684	2.50679	3.99924	3.08307	2.15731	4.45605	4.45587	4.02794	5.52548	5.75557	5.03549	3.93887	4.34176	3.75266	4.45939	4.92429	4.3879	4.99676	4.52342
ENSMUSG00000084545	n-R5s80	nuclear encoded rRNA 5S 80 [Source:MGI Symbol;Acc:MGI:4421928]	rRNA	-3.21109	-0.897907	2.31318	-2.15954	0.0184078	-4.3701	-3.46948	-3.68304	-1.42702	-3.10676	-1.07535	-2.85683	-4.03197	-4.03275	-4.0576	-4.92127	-0.523814	-3.90033	-0.770938	1.68227	1.97895	-2.55953	-3.14349	2.69051	0.48856
ENSMUSG00000027351	Spred1	sprouty protein with EVH-1 domain 1, related sequence [Source:MGI Symbol;Acc:MGI:2150016]	protein_coding	6.27311	6.56968	0.296566	-0.506096	0.0184738	6.59929	6.70669	5.77434	6.49779	4.87623	6.4149	6.79242	6.51974	6.23987	6.30981	7.31684	6.30225	6.60846	6.293	5.7765	5.98186	6.7096	6.54826	7.55386	6.60615
ENSMUSG00000024099	Ndufv2	NADH dehydrogenase (ubiquinone) flavoprotein 2 [Source:MGI Symbol;Acc:MGI:1920150]	protein_coding	5.7934	5.36651	-0.426882	0.479513	0.0185313	5.89552	5.62591	5.93718	5.41847	5.46689	6.01423	5.37679	5.85525	5.95735	6.38638	5.85434	5.09993	4.54675	5.48078	5.05522	5.42136	5.58513	5.62139	5.49415	5.5061
ENSMUSG00000086993	Rsf1os2	remodeling and spacing factor 1, opposite strand 2 [Source:MGI Symbol;Acc:MGI:3642179]	antisense	-1.07112	1.73431	2.80544	-2.71682	0.0185336	-2.04817	-3.46948	2.94632	2.47987	-3.10676	2.94257	1.66673	-4.03197	-4.03275	-4.0576	2.52994	2.46225	4.2746	0.607574	1.12587	2.31016	-2.55953	2.28278	3.82091	0.48856
ENSMUSG00000073236	2500004C02Rik	RIKEN cDNA 2500004C02 gene [Source:MGI Symbol;Acc:MGI:1919576]	processed_transcript	-1.0475	1.77349	2.82099	-2.68922	0.0185771	-4.3701	3.06967	-3.68304	-1.42702	-3.10676	3.28922	1.89805	1.94531	-4.03275	-4.0576	2.13401	1.1333	-3.90033	3.13595	1.89639	2.15404	3.46284	2.06597	2.33904	3.31373
ENSMUSG00000040640	Erc2	ELKS/RAB6-interacting/CAST family member 2 [Source:MGI Symbol;Acc:MGI:1098749]	protein_coding	8.69361	8.60008	-0.0935313	0.213979	0.0186268	8.59551	8.05457	8.95427	8.63772	8.89289	8.95615	9.1638	8.37503	8.70892	8.59726	8.1789	8.60448	8.18015	8.76395	8.80949	9.00168	8.8829	8.64482	8.29457	8.63985
ENSMUSG00000062054	Iah1	isoamyl acetate-hydrolyzing esterase 1 homolog [Source:MGI Symbol;Acc:MGI:1914982]	protein_coding	1.61931	-0.586303	-2.20561	2.17069	0.0187674	2.96082	4.224	1.80882	-1.42702	3.08307	1.24658	1.53548	1.39429	0.215173	1.15185	-0.673342	0.0236734	-3.90033	-0.770938	-2.96159	0.725197	-2.55953	1.10444	1.82683	1.32255
ENSMUSG00000063626	Unc5d	unc-5 netrin receptor D [Source:MGI Symbol;Acc:MGI:2389364]	protein_coding	6.27676	5.89679	-0.379964	0.531668	0.0188344	6.46042	6.76773	6.68874	6.18031	6.90587	6.00999	5.00735	6.08047	6.54562	6.12106	5.81259	5.9394	5.66763	6.74791	6.57174	5.62095	6.0515	6.20303	4.98091	5.37227
ENSMUSG00000086145	Gm15479	predicted gene 15479 [Source:MGI Symbol;Acc:MGI:3705129]	sense_intronic	-1.31363	1.05617	2.3698	-2.31607	0.0188776	-4.3701	3.03831	-3.68304	-1.42702	-3.10676	-3.39728	1.23063	1.45988	1.1767	-4.0576	0.364133	0.82014	3.21861	-0.770938	-0.154235	-0.167887	1.34736	1.9858	2.33904	1.57971
ENSMUSG00000012889	Podnl1	podocan-like 1 [Source:MGI Symbol;Acc:MGI:2685352]	protein_coding	0.864007	-1.61765	-2.48166	2.51139	0.0188958	0.487884	1.73997	2.04488	1.38033	1.14117	1.88813	2.81559	1.32558	-4.03275	-0.15071	-0.833806	1.88427	-3.90033	-3.09287	-2.96159	0.194683	-2.55953	-3.14349	2.27114	-4.035
ENSMUSG00000027177	Hipk3	homeodomain interacting protein kinase 3 [Source:MGI Symbol;Acc:MGI:1314882]	protein_coding	5.64231	6.00485	0.362542	-0.643041	0.0188989	4.95858	4.3947	5.68547	6.66574	4.32787	5.85775	5.51385	6.61279	5.93159	6.47476	6.86214	5.82151	6.35352	5.41889	5.74231	5.67222	6.08793	5.08052	6.55163	6.45785
ENSMUSG00000039001	Rps21	ribosomal protein S21 [Source:MGI Symbol;Acc:MGI:1913731]	protein_coding	0.799275	2.77237	1.9731	-2.50491	0.018924	-4.3701	-3.46948	1.74323	1.38033	-3.10676	3.11052	2.63502	3.22542	3.28013	3.56445	5.73962	2.9153	2.47471	0.607574	1.89639	3.62467	2.39467	1.9858	2.37183	3.71319
ENSMUSG00000081782	Gm15152	predicted gene 15152 [Source:MGI Symbol;Acc:MGI:3705454]	processed_pseudogene	-1.86288	0.861192	2.72407	-2.53617	0.0190176	-2.78513	-3.46948	3.66569	-1.42702	-3.10676	1.88813	-2.85683	-2.44701	-4.03275	-4.0576	-0.673342	0.905029	-3.90033	2.19254	1.12587	1.41708	3.50656	2.78725	1.82683	-0.57557
ENSMUSG00000087630	Gm11513	predicted gene 11513 [Source:MGI Symbol;Acc:MGI:3649561]	antisense	-1.64406	0.946745	2.5908	-2.54181	0.0190701	-4.3701	-3.46948	-3.68304	-1.42702	2.10269	-3.39728	-2.85683	2.30788	-4.03275	2.38534	1.26856	0.82014	1.05387	2.11659	0.945301	2.15404	3.1129	1.6114	0.419659	-4.035
ENSMUSG00000007815	Rhoa	ras homolog family member A [Source:MGI Symbol;Acc:MGI:1096342]	protein_coding	4.44349	4.97289	0.529399	-0.886311	0.0190742	4.98965	3.24476	2.85612	5.08077	4.24197	3.59141	4.13185	5.83376	4.57827	5.88638	6.09484	5.51215	4.83776	5.05179	3.22823	4.57165	4.28596	4.34033	6.28088	5.52533
ENSMUSG00000003402	Prkcsh	protein kinase C substrate 80K-H [Source:MGI Symbol;Acc:MGI:107877]	protein_coding	6.04525	5.74806	-0.297189	0.460163	0.0191294	6.47618	6.38383	6.37631	5.9393	5.01736	6.21927	5.77616	5.69765	6.06659	6.49986	5.48494	5.45347	5.54882	5.88727	6.05243	5.28685	6.23813	5.88718	6.08221	5.55932
ENSMUSG00000019301	Hsd17b1	hydroxysteroid (17-beta) dehydrogenase 1 [Source:MGI Symbol;Acc:MGI:105077]	protein_coding	-1.22885	-3.59175	-2.3629	2.08062	0.0191568	1.24461	-3.46948	-1.36111	-1.42702	-3.10676	-3.39728	-2.85683	2.86285	-4.03275	3.25528	-4.92127	-4.22425	-3.90033	-3.09287	-2.96159	-2.97524	-2.55953	-3.14349	-4.1039	-4.035
ENSMUSG00000096087	Gm24709	predicted gene, 24709 [Source:MGI Symbol;Acc:MGI:5454486]	snoRNA	-1.58173	-3.59175	-2.01001	2.03941	0.0191762	1.85872	3.42533	-2.09808	-1.42702	-3.10676	0.509614	-2.85683	-4.03197	-4.03275	-4.0576	-4.92127	-4.22425	-3.90033	-3.09287	-2.96159	-2.97524	-2.55953	-3.14349	-4.1039	-4.035
ENSMUSG00000036893	Ehmt1	euchromatic histone methyltransferase 1 [Source:MGI Symbol;Acc:MGI:1924933]	protein_coding	6.65573	6.9744	0.318662	-0.325211	0.0191962	6.28901	6.30695	6.63098	6.81615	7.04679	6.79625	7.21864	6.27523	6.96231	6.21503	6.97241	7.00035	6.74262	6.76977	7.29462	7.26436	7.47252	6.85792	6.55342	6.81597
ENSMUSG00000097474	Gm26584	predicted gene, 26584 [Source:MGI Symbol;Acc:MGI:5477078]	lincRNA	-2.3235	0.0819633	2.40546	-2.27493	0.019299	-4.3701	-3.46948	-3.68304	-1.42702	3.33618	-3.39728	-2.85683	-2.44701	-4.03275	-0.887675	-0.0632883	1.92549	-2.31537	0.607574	1.43073	1.27269	-0.2376	0.556954	-4.1039	1.74636
ENSMUSG00000027358	Bmp2	bone morphogenetic protein 2 [Source:MGI Symbol;Acc:MGI:88177]	protein_coding	-2.3475	0.382315	2.72982	-2.33124	0.0193452	-4.3701	-3.46948	-3.68304	1.7429	-3.10676	0.303163	-2.85683	-4.03197	0.0547079	-4.0576	-0.833806	-1.4169	-3.90033	1.15506	0.945301	-1.39028	2.48487	2.78725	2.00462	1.98737
ENSMUSG00000062372	Otof	otoferlin [Source:MGI Symbol;Acc:MGI:1891247]	protein_coding	7.01574	6.61336	-0.402383	0.672625	0.019444	7.90922	7.26945	6.83758	5.69192	7.70622	7.69614	7.30933	7.12095	6.41329	6.20332	6.03365	7.02308	4.87775	7.13475	7.98605	7.55516	6.81768	7.44429	5.12251	6.13868
ENSMUSG00000022987	Zfp641	zinc finger protein 641 [Source:MGI Symbol;Acc:MGI:2442788]	protein_coding	3.97118	4.94728	0.976098	-1.04427	0.0194579	2.88729	1.05408	5.6811	5.83037	4.57272	4.64164	4.32307	4.41511	5.1546	1.15185	4.89091	5.14861	5.01555	5.06195	5.32843	5.06368	4.90808	5.12798	4.71946	4.20817
ENSMUSG00000064057	Scgb3a1	secretoglobin, family 3A, member 1 [Source:MGI Symbol;Acc:MGI:1915912]	protein_coding	-3.21109	-0.924397	2.28669	-2.13921	0.019506	-4.3701	-3.46948	-3.68304	-1.42702	-3.10676	-3.39728	-2.85683	-1.71004	-4.03275	-4.0576	-4.92127	1.20201	-3.90033	-1.5079	-2.96159	1.66861	-2.55953	2.14192	0.419659	1.17445
ENSMUSG00000066613	Zfp932	zinc finger protein 932 [Source:MGI Symbol;Acc:MGI:1916754]	protein_coding	4.40602	5.18557	0.779556	-0.714757	0.0195476	3.75402	3.82514	4.06516	5.31445	4.54429	5.45759	5.11471	5.12538	4.65024	2.20919	4.8286	5.0213	4.6427	5.47319	6.00131	5.72866	5.6154	5.11861	4.49229	4.93367
ENSMUSG00000001774	Chordc1	cysteine and histidine-rich domain (CHORD)-containing, zinc-binding protein 1 [Source:MGI Symbol;Acc:MGI:1914167]	protein_coding	4.76085	5.60919	0.848336	-0.67571	0.0195523	5.33208	2.63904	4.24177	4.63907	6.04045	5.29969	5.35748	4.82912	5.37451	3.85529	5.15955	5.18301	5.8122	5.61794	5.78995	5.5984	6.06618	5.64115	5.73687	5.4866
ENSMUSG00000089905	Gm16563	predicted gene 16563 [Source:MGI Symbol;Acc:MGI:4414983]	processed_pseudogene	-2.46207	0.258992	2.72106	-2.54176	0.0195628	-4.3701	-3.46948	-3.68304	-1.42702	-3.10676	1.4607	2.09736	-4.03197	-4.03275	-4.0576	-0.673342	1.33033	2.91985	1.29945	-2.96159	2.75268	3.59022	-3.14349	-4.1039	1.57971
ENSMUSG00000097262	4933416M07Rik	RIKEN cDNA 4933416M07 gene [Source:MGI Symbol;Acc:MGI:1918332]	antisense	-0.806502	-3.0245	-2.218	2.35232	0.0196334	-4.3701	2.02237	1.60236	-1.42702	2.62116	-3.39728	1.39109	1.58274	-4.03275	-4.0576	0.751156	-4.22425	-3.90033	-3.09287	-2.96159	-2.97524	-2.55953	-3.14349	-4.1039	-4.035
ENSMUSG00000095911	Gm24528	predicted gene, 24528 [Source:MGI Symbol;Acc:MGI:5454305]	snoRNA	-1.89616	-3.59175	-1.69558	1.76324	0.0196633	1.93368	-3.46948	-1.36111	-1.42702	1.4168	-3.39728	-0.534906	-4.03197	-4.03275	-4.0576	-4.92127	-4.22425	-3.90033	-3.09287	-2.96159	-2.97524	-2.55953	-3.14349	-4.1039	-4.035
ENSMUSG00000041961	Znrf3	zinc and ring finger 3 [Source:MGI Symbol;Acc:MGI:3039616]	protein_coding	4.54613	3.60391	-0.942223	0.905494	0.0196808	4.5398	5.06579	3.81681	3.99924	4.58673	4.68487	4.73562	4.77216	4.68492	4.5754	4.17413	4.2062	0.957651	2.97322	3.8839	4.42564	2.99506	4.3879	4.11042	3.925
ENSMUSG00000053603	4930442H23Rik	RIKEN cDNA 4930442H23 gene [Source:MGI Symbol;Acc:MGI:1922144]	protein_coding	-1.11401	-3.15252	-2.0385	2.40038	0.0197426	-2.04817	3.67007	2.04488	2.03241	-0.784831	-3.39728	-2.85683	-1.71004	-4.03275	-4.0576	-4.92127	-4.22425	-3.90033	-3.09287	-2.96159	-2.97524	-2.55953	1.24883	-4.1039	-4.035
ENSMUSG00000034028	Cd226	CD226 antigen [Source:MGI Symbol;Acc:MGI:3039602]	protein_coding	-2.93884	-0.685248	2.2536	-2.00598	0.0198446	-4.3701	-3.46948	-3.68304	-1.42702	-3.10676	1.64712	-2.85683	-4.03197	-4.03275	-4.0576	-0.166382	-4.22425	-3.90033	0.366566	1.89639	-2.97524	1.96403	1.6114	0.288414	-1.71307
ENSMUSG00000084572	Gm23657	predicted gene, 23657 [Source:MGI Symbol;Acc:MGI:5453434]	misc_RNA	-2.9789	-0.626619	2.35228	-2.32179	0.0198623	-4.3701	-3.46948	-3.68304	-1.42702	-3.10676	-3.39728	-2.85683	-4.03197	-4.03275	0.586256	1.34552	2.25148	-3.90033	-1.5079	-2.96159	1.97895	-2.55953	1.24883	1.87338	-4.035
ENSMUSG00000006411	Nectin4	nectin cell adhesion molecule 4 [Source:MGI Symbol;Acc:MGI:1918990]	protein_coding	-1.47399	0.703817	2.17781	-2.29504	0.0198784	0.487884	3.91422	-3.68304	-1.42702	-3.10676	-3.39728	-0.534906	1.09731	-4.03275	-4.0576	2.13401	1.55711	1.88103	2.3334	-2.96159	0.725197	-2.55953	0.943977	0.419659	2.56491
ENSMUSG00000046330	Rpl37a	ribosomal protein L37a [Source:MGI Symbol;Acc:MGI:98068]	protein_coding	0.177463	2.21095	2.03348	-2.32976	0.0199123	-4.3701	1.17437	-3.68304	2.27342	-3.10676	-0.227351	0.602597	2.93381	3.46709	2.71058	4.46459	2.25148	3.1109	3.70155	-0.154235	2.38231	-0.2376	1.81071	2.33904	2.44073
ENSMUSG00000095334	Gm21984	predicted gene 21984 [Source:MGI Symbol;Acc:MGI:5439453]	processed_transcript	0.512413	2.26685	1.75444	-1.94266	0.019963	1.05617	-3.46948	-1.36111	-1.42702	3.00177	2.02899	1.05006	2.81352	1.09653	0.334717	3.51752	2.57016	3.72172	1.66202	-0.154235	2.38231	2.64993	2.28278	1.10555	2.93078
ENSMUSG00000033847	Pla2g4c	phospholipase A2, group IVC (cytosolic, calcium-independent) [Source:MGI Symbol;Acc:MGI:1196403]	protein_coding	-0.965547	1.34381	2.30935	-2.41193	0.0201281	2.42432	-3.46948	-3.68304	-1.42702	3.4631	-3.39728	-2.85683	2.62624	0.722133	-4.0576	1.73694	2.37566	3.61537	1.66202	-2.96159	1.54832	1.34736	0.943977	1.77874	1.39126
ENSMUSG00000024036	Slc37a1	solute carrier family 37 (glycerol-3-phosphate transporter), member 1 [Source:MGI Symbol;Acc:MGI:2446181]	protein_coding	3.39019	2.50597	-0.884219	1.17497	0.020152	4.37474	3.9314	2.692	3.21684	2.44783	3.56851	2.42857	3.53027	3.57458	4.13716	0.86009	3.33799	2.86785	2.11659	1.28634	3.53255	1.14091	3.67669	2.61034	3.63033
ENSMUSG00000093502	Gm20700	predicted gene 20700 [Source:MGI Symbol;Acc:MGI:5313147]	antisense	2.11838	0.0432367	-2.07514	2.06728	0.0201563	3.95633	1.88807	-2.09808	3.43096	4.27695	3.20264	2.09736	1.89877	0.611101	1.91968	-0.166382	-4.22425	-3.90033	2.63505	2.46468	2.45102	0.899903	2.73916	-4.1039	1.63742
ENSMUSG00000030587	2200002D01Rik	RIKEN cDNA 2200002D01 gene [Source:MGI Symbol;Acc:MGI:1919525]	protein_coding	-2.66981	-0.134543	2.53527	-2.49979	0.0201986	-4.3701	-3.46948	-3.68304	0.157942	-3.10676	-3.39728	-2.85683	2.11778	-4.03275	-4.0576	0.123125	0.905029	2.5754	-0.770938	-2.96159	-2.97524	2.64993	0.943977	-4.1039	2.26878
ENSMUSG00000036591	Arhgap21	Rho GTPase activating protein 21 [Source:MGI Symbol;Acc:MGI:1918685]	protein_coding	8.62115	8.74996	0.128811	-0.16437	0.0202712	8.40366	8.82197	9.03571	8.60502	8.55368	8.57965	8.63852	8.40812	8.6877	8.47743	8.69746	8.79377	8.76656	8.8983	8.91914	8.73685	8.4256	8.71876	8.8671	8.67602
ENSMUSG00000097075	D830044I16Rik	RIKEN cDNA D830044I16 gene [Source:MGI Symbol;Acc:MGI:2443610]	protein_coding	-0.557115	1.74908	2.3062	-2.527	0.0202826	-4.3701	3.37601	-3.68304	-1.42702	1.93763	1.96028	-2.85683	0.215956	3.33357	-4.0576	2.25864	2.67056	3.51752	-3.09287	2.71084	1.97895	1.6884	2.34837	0.650984	2.75941
ENSMUSG00000097747	Gm26534	predicted gene, 26534 [Source:MGI Symbol;Acc:MGI:5477028]	lincRNA	-1.66599	0.640236	2.30623	-2.33052	0.0203147	1.93368	-1.14756	-2.09808	-1.42702	-3.10676	-3.39728	1.53548	-0.862046	-4.03275	-4.0576	2.06742	0.729942	3.51752	-3.09287	0.945301	0.484189	-2.55953	2.6894	-0.0164403	1.63742
ENSMUSG00000028378	Ptgr1	prostaglandin reductase 1 [Source:MGI Symbol;Acc:MGI:1914353]	protein_coding	-3.21109	-1.02642	2.18467	-1.88571	0.0203283	-4.3701	-3.46948	-3.68304	-1.42702	-3.10676	-3.39728	-2.85683	-1.71004	-4.03275	-4.0576	1.26856	1.44817	-0.730405	-3.09287	-2.96159	-2.97524	-2.55953	-3.14349	1.38795	1.09428
ENSMUSG00000034639	Setmar	SET domain without mariner transposase fusion [Source:MGI Symbol;Acc:MGI:1921979]	protein_coding	-2.71019	-0.393156	2.31704	-2.25048	0.0204451	-4.3701	-3.46948	-3.68304	-1.42702	-3.10676	-3.39728	-2.85683	-1.22462	-4.03275	0.465962	-0.397707	-4.22425	-3.90033	0.814025	0.73885	0.484189	-2.55953	1.6114	0.850293	2.6515
ENSMUSG00000009108	Gnat2	guanine nucleotide binding protein, alpha transducing 2 [Source:MGI Symbol;Acc:MGI:95779]	protein_coding	-2.8093	-0.580601	2.2287	-2.20489	0.0205331	-4.3701	-3.46948	-3.68304	-1.42702	-3.10676	-3.39728	-2.85683	-2.44701	0.722133	-4.0576	1.26856	0.905029	-3.90033	1.15506	-2.96159	-2.97524	-2.55953	2.34837	-0.933978	1.84764
ENSMUSG00000027669	Gnb4	guanine nucleotide binding protein (G protein), beta 4 [Source:MGI Symbol;Acc:MGI:104581]	protein_coding	5.87636	5.57154	-0.304816	0.489438	0.0205418	6.32426	6.24304	5.71997	5.28722	5.90726	5.90422	6.35505	5.5698	5.85751	5.59524	5.22721	5.04019	4.57135	5.97591	5.6568	6.52659	6.30156	5.58783	5.65599	5.17201
ENSMUSG00000016487	Ppfibp1	PTPRF interacting protein, binding protein 1 (liprin beta 1) [Source:MGI Symbol;Acc:MGI:1914783]	protein_coding	5.78087	5.32954	-0.451332	0.617178	0.0206081	6.02115	5.96723	5.65012	4.6815	5.65146	5.97993	6.37918	5.24648	6.41122	5.82045	5.85105	4.47965	4.73991	5.97053	5.74922	5.48008	5.87092	6.11626	4.02022	5.01757
ENSMUSG00000035403	Crb2	crumbs family member 2 [Source:MGI Symbol;Acc:MGI:2679260]	protein_coding	1.21501	3.26885	2.05384	-1.99722	0.0206116	3.66882	-3.46948	2.88682	1.7429	1.14117	2.27515	2.50072	2.07655	3.3851	-4.0576	3.85681	2.89469	4.11648	3.28217	2.0828	3.36461	4.62038	3.26591	1.67746	3.52724
ENSMUSG00000041161	Otud3	OTU domain containing 3 [Source:MGI Symbol;Acc:MGI:1920412]	protein_coding	3.84722	2.85583	-0.991393	0.998389	0.0206344	4.56948	3.15987	4.45139	2.9653	3.83576	3.76259	4.98237	3.66152	3.9616	3.12231	3.22339	3.58953	3.06545	3.31653	3.01569	3.56392	1.34736	3.29946	2.33904	1.79789
ENSMUSG00000042035	Igsf3	immunoglobulin superfamily, member 3 [Source:MGI Symbol;Acc:MGI:1926158]	protein_coding	4.71334	4.29236	-0.420981	0.618291	0.0206804	5.20544	5.03434	5.41762	3.99924	4.51529	3.74227	3.74308	4.84761	5.24104	5.38741	4.5196	4.55382	3.61537	4.35835	4.43929	3.32854	3.97963	5.24453	4.42357	4.46085
ENSMUSG00000062691	Cebpzos	CCAAT/enhancer binding protein (C/EBP), zeta, opposite strand [Source:MGI Symbol;Acc:MGI:1915804]	protein_coding	-1.40239	0.961305	2.36369	-2.43515	0.0206862	-4.3701	-3.46948	-3.68304	-1.42702	-3.10676	2.58	0.602597	1.58274	1.3248	-4.0576	0.961374	1.39046	2.86785	-3.09287	1.43073	-1.39028	0.899903	1.50037	2.63756	2.40794
ENSMUSG00000030062	Rpn1	ribophorin I [Source:MGI Symbol;Acc:MGI:98084]	protein_coding	6.59613	6.21211	-0.384019	0.510667	0.020698	5.86232	6.70169	6.91408	6.71764	6.48008	6.59283	6.05904	6.64663	6.90315	7.08387	5.69068	5.16161	6.25322	6.32709	5.87446	6.6003	6.51996	6.62304	6.7626	6.30818
ENSMUSG00000049916	2610318N02Rik	RIKEN cDNA 2610318N02 gene [Source:MGI Symbol;Acc:MGI:1917708]	protein_coding	1.23986	-1.17756	-2.41742	2.09954	0.0207407	3.56654	3.98173	2.54578	-1.42702	2.6746	-3.39728	-0.534906	1.17748	2.44298	1.36866	1.26856	-1.90233	-3.90033	-3.09287	-0.154235	-1.39028	-2.55953	-3.14349	2.74159	0.357316
ENSMUSG00000002546	Golga2	golgi autoantigen, golgin subfamily a, 2 [Source:MGI Symbol;Acc:MGI:2139395]	protein_coding	6.95905	6.64115	-0.317901	0.341613	0.0207812	7.08369	7.42912	6.75887	6.98661	7.13522	6.78884	6.99959	6.51203	6.84759	7.04896	6.77004	6.64688	6.57439	7.20061	6.8886	6.67401	6.60286	6.82374	5.94458	6.2858
ENSMUSG00000024565	Sall3	sal-like 3 (Drosophila) [Source:MGI Symbol;Acc:MGI:109295]	protein_coding	0.799698	2.58651	1.78681	-2.17643	0.0208085	1.41126	2.20294	-3.68304	3.43096	2.02252	-1.81231	3.0739	2.34307	-4.03275	3.04043	4.14213	2.59592	3.39429	0.994597	2.32381	2.95549	1.6884	1.10444	2.33904	4.32694
ENSMUSG00000040771	Oard1	O-acyl-ADP-ribose deacylase 1 [Source:MGI Symbol;Acc:MGI:2146818]	protein_coding	0.540851	2.6316	2.09075	-2.0873	0.0208222	-2.78513	-3.46948	2.75991	-1.42702	2.82398	-3.39728	3.02581	3.10758	2.76166	2.00849	2.91793	1.75303	3.69213	2.97322	1.28634	3.00204	3.84986	2.28278	2.40389	2.15482
ENSMUSG00000003200	Sh3gl1	SH3-domain GRB2-like 1 [Source:MGI Symbol;Acc:MGI:700010]	protein_coding	3.13188	3.86965	0.737773	-0.909106	0.0209069	3.11372	3.94837	2.50679	3.99924	4.05311	2.43561	4.30304	2.86285	2.27103	1.82504	4.02417	3.67661	3.82077	3.62138	3.83283	4.03598	4.12697	3.51473	3.84446	4.19862
ENSMUSG00000063889	Crem	cAMP responsive element modulator [Source:MGI Symbol;Acc:MGI:88495]	protein_coding	2.17649	3.83091	1.65442	-1.784	0.0209199	2.68518	0.230956	3.11138	3.09654	2.02252	3.49754	4.06203	3.48373	3.63258	-4.0576	4.16354	4.11114	4.72538	3.44629	1.56197	4.24393	4.77139	3.8223	3.3637	4.09942
ENSMUSG00000044816	D630023F18Rik	RIKEN cDNA D630023F18 gene [Source:MGI Symbol;Acc:MGI:2138198]	protein_coding	0.749133	3.15828	2.40914	-2.07743	0.0211069	3.84422	-3.46948	3.84834	-1.42702	0.352672	2.53346	2.35262	0.491591	3.02253	-4.0576	1.64859	1.44817	3.63105	3.01566	3.41345	3.65411	4.18194	4.22284	3.03565	3.33132
ENSMUSG00000006057	Atp5g1	ATP synthase, H+ transporting, mitochondrial F0 complex, subunit C1 (subunit 9) [Source:MGI Symbol;Acc:MGI:107653]	protein_coding	2.71864	3.45817	0.739534	-1.23107	0.0211487	2.03929	2.36341	0.56489	3.93053	3.19702	2.33064	3.5182	2.88689	2.97847	3.37703	4.1094	4.12889	4.555	4.40698	-0.154235	3.68297	3.22183	2.63787	4.13927	3.85374
ENSMUSG00000032118	Fez1	fasciculation and elongation protein zeta 1 (zygin I) [Source:MGI Symbol;Acc:MGI:2670976]	protein_coding	6.25729	6.51458	0.257295	-0.458133	0.0211699	5.40962	6.13969	6.29281	6.26647	6.29625	6.46846	5.67844	6.49648	6.63169	6.89296	7.06848	6.44019	6.77121	6.23131	6.15994	6.02757	6.68126	6.02393	7.21181	6.5301
ENSMUSG00000084786	Ubl5	ubiquitin-like 5 [Source:MGI Symbol;Acc:MGI:1913427]	protein_coding	0.309389	2.46222	2.15284	-2.3156	0.02121	-2.78513	-3.46948	2.7927	1.7429	-3.10676	2.79255	2.87109	3.80723	2.5064	-4.0576	3.3595	1.92549	3.87446	1.86133	1.43073	1.11222	2.93232	2.9226	3.684	1.51959
ENSMUSG00000020646	Mboat2	membrane bound O-acyltransferase domain containing 2 [Source:MGI Symbol;Acc:MGI:1914466]	protein_coding	4.37342	4.73808	0.364658	-0.743123	0.0212296	4.64392	3.24476	4.37766	4.50372	4.44014	4.51561	5.38634	4.20165	4.66421	3.75618	5.77483	4.73285	4.61142	3.47699	4.48962	4.587	4.42916	4.25739	5.80148	5.22003
ENSMUSG00000052151	Plpp2	phospholipid phosphatase 2 [Source:MGI Symbol;Acc:MGI:1354945]	protein_coding	-3.44328	-1.41757	2.02571	-1.92155	0.0212536	-4.3701	-3.46948	-3.68304	-1.42702	-3.10676	-3.39728	-2.85683	-4.03197	-4.03275	-4.0576	-0.673342	-4.22425	-3.90033	-3.09287	-2.96159	-2.97524	0.899903	0.943977	0.288414	1.51959
ENSMUSG00000033885	Pxk	PX domain containing serine/threonine kinase [Source:MGI Symbol;Acc:MGI:1289230]	protein_coding	5.40201	5.84748	0.445472	-0.49641	0.0212835	5.00711	6.21175	4.82079	5.99083	5.09781	5.49451	5.29798	5.27409	5.91415	4.91107	5.70718	6.2746	5.40117	6.47889	5.71437	6.09354	5.46838	5.89269	5.62572	5.81831
ENSMUSG00000027498	Cstf1	cleavage stimulation factor, 3' pre-RNA, subunit 1 [Source:MGI Symbol;Acc:MGI:1914587]	protein_coding	2.13766	3.44954	1.31188	-1.20558	0.0213176	2.28811	1.2854	2.85612	-1.42702	0.980704	3.63615	2.87109	2.83839	2.88611	3.16157	3.53406	3.9705	5.25195	2.46172	3.57757	3.04713	2.99506	3.23155	3.42748	2.99842
ENSMUSG00000022868	Ahsg	alpha-2-HS-glycoprotein [Source:MGI Symbol;Acc:MGI:107189]	protein_coding	-0.639364	-3.08731	-2.44794	2.35147	0.0213694	3.49409	2.02237	-2.09808	-1.42702	-3.10676	1.81218	-2.85683	-4.03197	-4.03275	3.83114	0.123125	-4.22425	-3.90033	-3.09287	-2.96159	-2.97524	-2.55953	-3.14349	-4.1039	-4.035
ENSMUSG00000033429	Mcee	methylmalonyl CoA epimerase [Source:MGI Symbol;Acc:MGI:1920974]	protein_coding	0.156006	2.15459	1.99858	-2.14668	0.0213757	0.759186	1.95678	-3.68304	1.7429	-3.10676	2.15731	1.53548	2.50719	-4.03275	1.72376	2.39161	3.05187	4.47905	2.39899	2.0828	1.54832	-0.2376	1.24883	1.32236	3.25962
ENSMUSG00000030319	Cand2	cullin-associated and neddylation-dissociated 2 (putative) [Source:MGI Symbol;Acc:MGI:1914338]	protein_coding	1.61808	3.27418	1.65611	-1.7277	0.0214306	2.16906	3.74968	3.32819	2.66044	0.0631658	2.71125	-0.0494795	2.30788	3.29816	-4.0576	3.15019	3.98032	4.02448	2.97322	3.14693	2.23421	3.70726	3.45643	2.79091	3.27788
ENSMUSG00000054752	Fsd1l	fibronectin type III and SPRY domain containing 1-like [Source:MGI Symbol;Acc:MGI:2442443]	protein_coding	5.30345	5.77284	0.469389	-0.530175	0.0214695	4.53378	6.03235	5.27406	5.51549	5.79109	5.10655	5.76887	5.0042	5.47702	4.53111	5.57758	5.37752	6.41369	5.37881	5.74922	5.61347	6.29534	5.98837	5.46405	5.87039
ENSMUSG00000031312	Itgb1bp2	integrin beta 1 binding protein 2 [Source:MGI Symbol;Acc:MGI:1353420]	protein_coding	-0.0561447	1.77048	1.82662	-1.81765	0.0215224	1.35782	-3.46948	2.75991	-1.42702	-1.5218	0.690186	-2.85683	0.611885	1.01164	2.28225	1.67864	2.76443	3.01853	1.66202	2.81977	1.88274	-2.55953	1.90091	2.16288	2.37439
ENSMUSG00000090243	Gm16103	predicted gene 16103 [Source:MGI Symbol;Acc:MGI:3802086]	processed_pseudogene	-1.15415	1.15719	2.31134	-2.35109	0.0216187	-2.04817	-3.46948	3.03121	-1.42702	-3.10676	-0.589922	2.00115	-4.03197	-4.03275	2.13222	1.1011	2.48999	0.00656052	2.11659	0.73885	-2.97524	2.56975	1.7145	1.77874	2.03109
ENSMUSG00000091570	Gm7707	predicted gene 7707 [Source:MGI Symbol;Acc:MGI:3646976]	processed_pseudogene	-1.95126	0.756434	2.7077	-2.58666	0.0216544	-4.3701	-3.46948	-3.68304	0.157942	-3.10676	0.303163	2.87109	-0.125081	-4.03275	-4.0576	2.31714	3.17663	2.47471	-3.09287	1.28634	-2.97524	3.27336	0.943977	1.38795	-1.22765
ENSMUSG00000089125	Gm26403	predicted gene, 26403 [Source:MGI Symbol;Acc:MGI:5456180]	snRNA	-2.35525	0.53573	2.89098	-2.55746	0.0217008	-4.3701	-3.46948	-3.68304	2.27342	-3.10676	1.4607	-0.534906	-4.03197	-4.03275	-4.0576	-0.528952	3.21037	3.92622	0.814025	2.65312	-1.39028	-2.55953	1.10444	2.16288	-4.035
ENSMUSG00000026176	Ctdsp1	CTD (carboxy-terminal domain, RNA polymerase II, polypeptide A) small phosphatase 1 [Source:MGI Symbol;Acc:MGI:2654470]	protein_coding	-0.0864497	1.93082	2.01727	-2.33868	0.0217549	-2.78513	-0.662129	3.11138	-1.42702	2.6746	-1.81231	-0.0494795	2.34307	-4.03275	1.77529	3.65993	0.530633	3.80703	2.46172	3.3052	2.31016	-2.55953	1.81071	0.650984	3.33132
ENSMUSG00000001418	Glmp	glycosylated lysosomal membrane protein [Source:MGI Symbol;Acc:MGI:1913318]	protein_coding	1.285	3.34143	2.05643	-1.94453	0.0218521	3.46911	-3.46948	3.53613	2.27342	-3.10676	3.61395	2.18756	3.24415	3.57458	-2.47264	3.70444	2.9153	3.48337	4.08704	3.69662	2.45102	3.37121	3.79903	3.09577	2.81049
ENSMUSG00000090043	Gm16167	predicted gene 16167 [Source:MGI Symbol;Acc:MGI:3802049]	processed_pseudogene	-0.351862	-2.31796	-1.9661	2.3063	0.0219234	-4.3701	-3.46948	-3.68304	-1.42702	3.00177	2.27515	1.23063	-0.125081	1.7486	1.29995	-0.397707	-4.22425	-3.90033	-3.09287	-2.96159	0.484189	-2.55953	1.6114	-4.1039	-4.035
ENSMUSG00000083420	Gm15665	predicted gene 15665 [Source:MGI Symbol;Acc:MGI:3783107]	processed_pseudogene	4.29173	3.45651	-0.835219	1.0129	0.0219402	4.28454	5.0103	4.4307	4.8018	3.26828	4.36427	3.93758	3.75593	4.84069	4.22317	2.44505	4.12889	4.21341	1.15506	4.55411	4.16431	3.78032	4.6313	1.51081	3.98181
ENSMUSG00000025971	9430016H08Rik	RIKEN cDNA 9430016H08 gene [Source:MGI Symbol;Acc:MGI:1915365]	protein_coding	1.37277	3.69074	2.31797	-2.22453	0.0220101	2.57242	-3.46948	2.19961	4.72273	-3.10676	3.01211	4.89136	2.97926	3.98405	-4.0576	2.65616	4.29538	4.54675	4.91276	3.57757	2.38231	4.7166	2.96504	2.86188	3.9929
ENSMUSG00000039774	Galnt12	UDP-N-acetyl-alpha-D-galactosamine:polypeptide N-acetylgalactosaminyltransferase 12 [Source:MGI Symbol;Acc:MGI:2444664]	protein_coding	1.48251	-0.916221	-2.39873	2.52821	0.0220866	2.92452	3.10037	-2.09808	2.82091	3.04299	2.21743	0.843605	1.32558	1.89798	-1.25025	2.39161	-4.22425	-3.90033	-3.09287	-2.96159	1.54832	2.56975	0.763405	-4.1039	1.84764
ENSMUSG00000088634	Gm24958	predicted gene, 24958 [Source:MGI Symbol;Acc:MGI:5454735]	snoRNA	-3.21109	-1.09025	2.12084	-2.02408	0.0221397	-4.3701	-3.46948	-3.68304	-1.42702	-3.10676	-3.39728	-2.85683	-4.03197	-4.03275	-1.73567	-2.11391	2.46225	-3.90033	1.55099	0.208335	-2.97524	0.899903	-3.14349	-4.1039	0.212926
ENSMUSG00000035775	Krt20	keratin 20 [Source:MGI Symbol;Acc:MGI:1914059]	protein_coding	-0.490811	2.0544	2.54521	-2.59105	0.0221522	-2.04817	-3.46948	1.93167	-1.42702	-3.10676	2.53346	-0.0494795	2.07655	2.70871	-4.0576	1.61789	4.05652	-3.90033	2.63505	2.53026	3.3998	1.6884	2.63787	2.5826	3.29592
ENSMUSG00000082829	Gm15780	predicted gene 15780 [Source:MGI Symbol;Acc:MGI:3783222]	processed_pseudogene	-0.576346	1.88827	2.46462	-2.35511	0.0221755	-4.3701	-3.46948	-3.68304	-1.42702	2.17864	3.31697	1.39109	1.85067	2.5064	-4.0576	1.14482	1.1333	4.16037	2.03642	1.43073	-0.167887	1.96403	3.08533	1.82683	2.26878
ENSMUSG00000028841	Cnksr1	connector enhancer of kinase suppressor of Ras 1 [Source:MGI Symbol;Acc:MGI:2670958]	protein_coding	-2.93036	-0.688904	2.24145	-2.19633	0.0221825	-4.3701	-3.46948	-3.68304	-1.42702	-3.10676	-3.39728	-2.85683	1.09731	-4.03275	-4.0576	-0.528952	2.04253	-3.90033	-3.09287	0.945301	-2.97524	-0.2376	-3.14349	1.32236	2.67924
ENSMUSG00000037826	Ppm1k	protein phosphatase 1K (PP2C domain containing) [Source:MGI Symbol;Acc:MGI:2442111]	protein_coding	4.71912	5.15666	0.437538	-0.725041	0.0222456	3.36461	4.85695	3.55537	5.11214	5.51895	4.10257	5.27759	5.64575	4.69856	5.05874	5.26732	5.80503	5.07408	5.01042	4.55411	5.1385	4.85832	4.53599	5.99807	5.32475
ENSMUSG00000083006	Gm15715	predicted gene 15715 [Source:MGI Symbol;Acc:MGI:3783157]	processed_pseudogene	-3.44328	-1.25057	2.19271	-2.10062	0.022256	-4.3701	-3.46948	-3.68304	-1.42702	-3.10676	-3.39728	-2.85683	-4.03197	-4.03275	-4.0576	-4.92127	-4.22425	-3.90033	-3.09287	-0.154235	-2.97524	1.52793	1.50037	2.81496	0.919195
ENSMUSG00000039908	Slc26a11	solute carrier family 26, member 11 [Source:MGI Symbol;Acc:MGI:2444589]	protein_coding	2.11273	-0.727057	-2.83979	2.7837	0.0222608	3.39145	3.21702	3.05843	1.7429	2.87052	1.4607	3.5182	2.68227	3.24337	-4.0576	0.504995	1.39046	-3.90033	-3.09287	2.32381	1.97895	-2.55953	-3.14349	-2.51894	1.74636
ENSMUSG00000006373	Pgrmc1	progesterone receptor membrane component 1 [Source:MGI Symbol;Acc:MGI:1858305]	protein_coding	6.74057	6.37367	-0.366899	0.552913	0.0222859	6.03611	6.85132	6.82773	6.73789	6.80763	7.18675	5.9473	6.8407	6.73956	7.43074	5.45486	6.01056	5.39659	7.12993	7.02283	6.26555	6.30156	6.75587	7.05786	6.34112
ENSMUSG00000019866	Aim1	absent in melanoma 1 [Source:MGI Symbol;Acc:MGI:109544]	protein_coding	-0.0120494	2.15048	2.16253	-2.22083	0.0223373	3.79481	5.13414	0.70928	-1.42702	-3.10676	-0.227351	-1.27187	4.36463	-4.03275	-4.0576	3.5008	2.07953	3.06545	1.55099	1.89639	0.484189	2.48487	2.14192	1.67746	2.62321
ENSMUSG00000083822	Hmgb1-ps5	high mobility group box 1, pseudogene 5 [Source:MGI Symbol;Acc:MGI:3776505]	processed_pseudogene	-3.44328	-1.23875	2.20454	-2.09244	0.0223794	-4.3701	-3.46948	-3.68304	-1.42702	-3.10676	-3.39728	-2.85683	-4.03197	-4.03275	-4.0576	1.73694	-4.22425	2.97003	-3.09287	2.39596	-0.653314	-2.55953	-3.14349	-4.1039	-1.71307
ENSMUSG00000035735	Dagla	diacylglycerol lipase, alpha [Source:MGI Symbol;Acc:MGI:2677061]	protein_coding	6.03949	5.49745	-0.542037	0.528555	0.0224194	5.72925	6.64816	6.70606	5.56166	6.05563	5.85775	5.86084	5.88241	6.28805	5.80504	5.43958	6.14097	4.2341	5.26028	5.94229	5.3867	5.16157	5.70514	5.71787	5.98598
ENSMUSG00000036093	Arl5a	ADP-ribosylation factor-like 5A [Source:MGI Symbol;Acc:MGI:1922673]	protein_coding	4.67272	5.00261	0.329881	-0.533857	0.0224288	4.75144	4.10794	5.48939	5.49184	3.55145	4.10257	3.93758	4.65803	5.14964	5.48736	5.65143	5.33225	5.58952	4.35835	4.68946	3.79294	5.06252	4.65741	5.43332	5.45885
ENSMUSG00000024335	Brd2	bromodomain containing 2 [Source:MGI Symbol;Acc:MGI:99495]	protein_coding	6.11081	6.54932	0.438515	-0.44369	0.0224354	5.88138	4.78318	5.98407	5.99083	6.04553	6.34587	6.37918	6.50622	6.23051	6.9613	6.75513	6.43841	6.96308	6.35628	6.45837	6.27979	6.72356	6.50577	6.53905	6.47378
ENSMUSG00000055480	Zfp458	zinc finger protein 458 [Source:MGI Symbol;Acc:MGI:3040691]	protein_coding	4.90903	4.20519	-0.703836	0.733406	0.022512	4.93596	4.01433	5.2971	5.01592	5.35677	5.46381	4.56102	4.03949	5.51221	4.89368	4.37565	2.83103	4.04804	3.89582	4.33303	4.77295	4.33529	3.95455	4.82979	4.6758
ENSMUSG00000080485	Gm23493	predicted gene, 23493 [Source:MGI Symbol;Acc:MGI:5453270]	miRNA	-3.28479	-1.06555	2.21923	-2.16471	0.0225588	-4.3701	-3.46948	-3.68304	-1.42702	-3.10676	-3.39728	-2.85683	-2.44701	-4.03275	-4.0576	-1.46184	-4.22425	3.01853	-3.09287	-2.96159	-2.97524	2.64993	1.10444	-4.1039	1.39126
ENSMUSG00000021125	Arg2	arginase type II [Source:MGI Symbol;Acc:MGI:1330806]	protein_coding	-0.943264	1.749	2.69227	-2.63646	0.0225673	-4.3701	-3.46948	3.11138	-1.42702	-3.10676	2.02899	3.6189	2.27181	-4.03275	-4.0576	2.31714	2.3149	-3.90033	2.11659	2.96915	3.36461	1.52793	3.1603	0.288414	3.33132
ENSMUSG00000097596	Gm26673	predicted gene, 26673 [Source:MGI Symbol;Acc:MGI:5477167]	antisense	-1.20818	1.23105	2.43924	-2.30291	0.0225918	-4.3701	-3.46948	1.98939	-1.42702	-3.10676	1.81218	-2.85683	1.94531	-4.03275	1.43425	-1.22083	0.985199	2.81392	0.814025	2.593	1.11222	3.46284	1.10444	0.288414	0.357316
ENSMUSG00000084780	Gm15350	predicted gene 15350 [Source:MGI Symbol;Acc:MGI:3705181]	antisense	-2.9789	-0.535153	2.44375	-2.1661	0.0226814	-4.3701	-3.46948	-3.68304	0.894907	-3.10676	-3.39728	-2.85683	-1.71004	-4.03275	-4.0576	-1.75134	-4.22425	1.98231	0.994597	0.945301	0.725197	-2.55953	1.24883	-4.1039	1.39126
ENSMUSG00000053007	9430076C15Rik	cAMP responsive element binding protein 5 [Source:MGI Symbol;Acc:MGI:2443973]	protein_coding	2.96089	0.994318	-1.96657	1.99059	0.0227109	4.42756	2.72034	2.19961	2.27342	2.02252	1.35761	3.02581	3.99593	2.5966	4.98952	3.38707	0.419602	-3.90033	1.4307	-2.96159	2.51661	3.59022	0.556954	2.49601	2.40794
ENSMUSG00000008333	Snrpb2	U2 small nuclear ribonucleoprotein B [Source:MGI Symbol;Acc:MGI:104805]	protein_coding	0.965407	2.74304	1.77763	-1.99882	0.0227981	1.51255	4.26523	0.960819	-1.42702	2.38509	2.15731	2.42857	2.65453	-1.2254	-4.0576	3.47534	2.3456	4.26458	3.24698	1.99261	4.20467	1.52793	1.10444	1.56852	3.69971
ENSMUSG00000029413	Naaa	N-acylethanolamine acid amidase [Source:MGI Symbol;Acc:MGI:1914361]	protein_coding	2.78306	3.94669	1.16364	-1.57683	0.022847	-2.04817	3.99812	1.67451	3.21684	3.40104	2.71125	3.71302	3.84455	2.62546	4.69394	5.00799	4.44463	2.43952	4.23805	3.34219	3.91958	4.58002	3.19636	4.57205	3.72655
ENSMUSG00000040699	Limd2	LIM domain containing 2 [Source:MGI Symbol;Acc:MGI:1915053]	protein_coding	2.42782	3.64963	1.22181	-1.62257	0.0229854	-2.78513	2.14523	3.53613	2.47987	3.23309	2.58	2.00115	3.96238	2.97847	4.14697	3.69712	3.52394	5.14133	3.44629	2.76633	3.81917	2.39467	3.59798	3.74785	4.3616
ENSMUSG00000038482	Tfdp1	transcription factor Dp 1 [Source:MGI Symbol;Acc:MGI:101934]	protein_coding	5.18779	5.63325	0.445468	-0.578759	0.0229901	3.95633	5.79964	5.35862	6.07283	5.51163	5.58857	4.61077	5.29221	4.47107	5.2162	5.3373	6.20933	5.98078	5.67862	5.4091	5.78963	5.59529	5.49676	5.19301	5.64272
ENSMUSG00000061374	Fiz1	Flt3 interacting zinc finger protein 1 [Source:MGI Symbol;Acc:MGI:1344336]	protein_coding	0.00669467	1.99359	1.9869	-2.04576	0.023023	-4.3701	-3.46948	-2.09808	1.38033	0.800131	2.15731	0.843605	2.15785	0.215173	2.45019	3.22339	1.70648	1.82759	0.0770591	2.24786	2.31016	1.34736	2.96504	2.19988	2.03109
ENSMUSG00000036860	Mrpl55	mitochondrial ribosomal protein L55 [Source:MGI Symbol;Acc:MGI:1914462]	protein_coding	4.09638	2.37266	-1.72373	1.57722	0.0230484	4.89903	4.65464	4.28851	5.11214	3.33618	3.95145	4.03798	3.71622	3.92725	3.04043	3.46675	3.67661	-3.90033	1.15506	3.51414	3.65411	2.64993	3.93333	1.91846	3.65849
ENSMUSG00000034472	Rasd2	RASD family, member 2 [Source:MGI Symbol;Acc:MGI:1922391]	protein_coding	5.68351	6.14573	0.462227	-0.889282	0.0230678	5.05407	4.92712	3.21178	6.02419	5.47444	5.17637	5.98552	6.76163	6.89872	7.32124	7.43215	6.35412	6.33449	5.38691	5.29108	5.5755	6.12347	5.14653	6.79621	7.01689
ENSMUSG00000030465	Psd3	pleckstrin and Sec7 domain containing 3 [Source:MGI Symbol;Acc:MGI:1918215]	protein_coding	7.51057	7.89866	0.38809	-0.595984	0.0231331	7.25971	6.136	6.39244	7.89265	7.61519	7.46303	7.29418	8.36169	7.82484	8.86591	8.62671	7.6603	7.9758	7.23469	7.26603	7.68743	7.96697	7.67909	8.73195	8.1576
ENSMUSG00000020982	Nemf	nuclear export mediator factor [Source:MGI Symbol;Acc:MGI:1918305]	protein_coding	7.25258	6.99089	-0.261692	0.352061	0.0231532	7.41413	7.43515	7.45971	7.60365	7.6672	7.65461	7.27631	6.42848	6.9002	6.68639	6.54888	6.82627	6.30546	7.5246	7.60732	7.21335	7.32159	7.58868	6.1213	6.85146
ENSMUSG00000037169	Mycn	v-myc avian myelocytomatosis viral related oncogene, neuroblastoma derived [Source:MGI Symbol;Acc:MGI:97357]	protein_coding	-0.318168	2.07352	2.39169	-2.2012	0.0232053	-4.3701	-3.46948	3.83266	1.7429	1.93763	0.850651	1.78702	1.01242	-4.03275	-2.47264	2.2784	2.67056	1.93256	0.994597	2.0828	2.38231	3.41775	2.06597	3.24483	-0.334562
ENSMUSG00000060675	Pla2g16	phospholipase A2, group XVI [Source:MGI Symbol;Acc:MGI:2179715]	protein_coding	1.61107	3.10295	1.49188	-1.62546	0.0232506	3.60145	1.95678	-1.36111	4.06483	-3.10676	-3.39728	3.91135	3.88092	3.90388	2.65665	5.28208	3.89987	3.88757	2.03642	1.56197	2.23421	2.48487	2.14192	3.57558	3.925
ENSMUSG00000041133	Smc1a	structural maintenance of chromosomes 1A [Source:MGI Symbol;Acc:MGI:1344345]	protein_coding	7.41435	7.24748	-0.166869	0.304662	0.0233256	7.31421	7.16986	7.11381	7.84211	7.18211	7.63546	7.03039	7.49502	7.62412	7.73641	6.66698	7.14807	7.32909	7.01173	7.26121	7.49948	7.62659	7.38497	7.4024	7.14429
ENSMUSG00000050240	Hic2	hypermethylated in cancer 2 [Source:MGI Symbol;Acc:MGI:1929869]	protein_coding	0.807581	2.46538	1.65779	-1.78139	0.0233871	-2.78513	2.7973	1.07185	1.7429	-3.10676	0.850651	3.37198	0.611885	0.359562	3.16157	2.2386	2.87378	1.88103	3.17392	3.22823	1.54832	1.34736	2.28278	2.83861	3.24112
ENSMUSG00000029121	Crmp1	collapsin response mediator protein 1 [Source:MGI Symbol;Acc:MGI:107793]	protein_coding	5.90199	5.54456	-0.357427	0.451456	0.0234284	5.87902	5.98379	5.58609	6.04058	5.05815	5.56562	5.9278	6.07786	6.43994	6.46105	5.29183	5.93688	5.02151	5.44241	5.83607	5.36015	5.60538	5.78429	5.78636	5.38074
ENSMUSG00000052981	Ube2ql1	ubiquitin-conjugating enzyme E2Q family-like 1 [Source:MGI Symbol;Acc:MGI:1924230]	protein_coding	2.60149	4.325	1.72351	-2.0236	0.0234293	-2.78513	-1.14756	4.50184	4.18769	0.593681	2.48537	2.42857	4.69254	4.59295	6.46498	5.01095	3.25956	4.04804	3.62138	4.47304	4.64681	3.50656	3.57076	6.04203	5.07091
ENSMUSG00000025732	Fam195a	family with sequence similarity 195, member A [Source:MGI Symbol;Acc:MGI:1915491]	protein_coding	-2.93036	-0.629011	2.30134	-2.25418	0.0234797	-4.3701	-3.46948	-3.68304	-1.42702	-3.10676	-3.39728	-2.85683	1.09731	-4.03275	-4.0576	1.48812	2.04253	-3.90033	2.74002	-1.37663	0.725197	-2.55953	-1.55852	-4.1039	0.212926
ENSMUSG00000086573	Gm15384	predicted gene 15384 [Source:MGI Symbol;Acc:MGI:3705249]	antisense	-1.68854	-3.59175	-1.90321	1.97912	0.0235086	-4.3701	-3.46948	-3.68304	-1.42702	-3.10676	-3.39728	2.56943	-4.03197	1.7486	2.28225	-4.92127	-4.22425	-3.90033	-3.09287	-2.96159	-2.97524	-2.55953	-3.14349	-4.1039	-4.035
ENSMUSG00000092203	1110038B12Rik	RIKEN cDNA 1110038B12 gene [Source:MGI Symbol;Acc:MGI:1916013]	processed_transcript	-2.03902	0.351752	2.39078	-2.35987	0.0235173	2.59569	-3.46948	-3.68304	-1.42702	0.0631658	0.509614	-2.85683	-4.03197	-4.03275	-4.0576	1.58653	-4.22425	-3.90033	1.55099	2.46468	0.725197	0.610397	2.14192	1.10555	1.45685
ENSMUSG00000051495	Irf2bp2	interferon regulatory factor 2 binding protein 2 [Source:MGI Symbol;Acc:MGI:2443921]	protein_coding	2.90738	3.95245	1.04507	-1.27565	0.0235181	1.93368	0.437407	1.52642	2.03241	2.62116	3.96905	4.36233	3.72958	4.50252	3.95921	5.0745	4.76727	2.66953	3.56535	2.46468	4.1437	3.59022	4.29114	5.03309	3.925
ENSMUSG00000078867	Gm14418	predicted gene 14418 [Source:MGI Symbol;Acc:MGI:3702408]	protein_coding	-0.417319	1.99466	2.41198	-2.29649	0.0235628	-1.20017	-3.46948	1.17494	2.9653	1.4168	1.64712	-1.27187	2.65453	-4.03275	-4.0576	2.57858	1.79811	4.03631	2.3334	2.0828	2.45102	2.56975	-1.55852	1.62402	2.03109
ENSMUSG00000021606	Ndufs6	NADH dehydrogenase (ubiquinone) Fe-S protein 6 [Source:MGI Symbol;Acc:MGI:107932]	protein_coding	1.05772	3.08403	2.0263	-2.32568	0.0236325	3.26653	2.55288	-3.68304	3.32787	-3.10676	3.37091	2.50072	3.29895	3.1068	-4.0576	4.41189	4.13769	4.87775	3.67532	1.99261	3.1745	1.83279	1.9858	3.83273	0.919195
ENSMUSG00000037754	Ppp1r16b	protein phosphatase 1, regulatory (inhibitor) subunit 16B [Source:MGI Symbol;Acc:MGI:2151841]	protein_coding	6.82804	7.12177	0.293733	-0.62409	0.0236999	6.94108	5.82743	6.2813	6.863	6.05059	6.13994	7.09299	7.83183	7.38984	7.86238	8.60609	7.2459	7.1116	6.72572	6.1179	6.31708	7.26543	6.72225	7.71188	7.39388
ENSMUSG00000033467	Crlf2	cytokine receptor-like factor 2 [Source:MGI Symbol;Acc:MGI:1889506]	protein_coding	0.769362	2.49947	1.73011	-1.80851	0.0237083	-1.56274	-3.46948	1.36136	1.7429	1.28556	2.09458	2.35262	1.17748	2.68149	0.0298626	2.54634	3.15945	4.58751	1.86133	1.43073	3.09085	1.6884	2.58443	1.02538	3.02028
ENSMUSG00000029217	Tec	tec protein tyrosine kinase [Source:MGI Symbol;Acc:MGI:98662]	protein_coding	-1.95397	0.638029	2.592	-2.47174	0.0237807	-2.78513	-3.46948	-3.68304	-1.42702	-3.10676	-0.227351	1.66673	1.58274	-4.03275	-4.0576	1.1011	-4.22425	4.40801	2.3334	0.945301	0.725197	2.29845	0.556954	-4.1039	2.34004
ENSMUSG00000026896	Ifih1	interferon induced with helicase C domain 1 [Source:MGI Symbol;Acc:MGI:1918836]	protein_coding	-2.20221	0.180781	2.38299	-2.49998	0.0238795	-4.3701	-3.46948	-3.68304	-1.42702	-3.10676	-1.81231	-2.85683	-2.44701	-1.71083	2.86126	2.84028	1.2676	3.97619	-3.09287	2.16769	-2.97524	-2.55953	1.38008	-4.1039	2.90751
ENSMUSG00000028341	Nr4a3	nuclear receptor subfamily 4, group A, member 3 [Source:MGI Symbol;Acc:MGI:1352457]	protein_coding	4.59636	4.79405	0.197686	-0.751334	0.0239047	4.89435	4.50206	3.62985	5.01592	2.44783	5.31353	5.25691	4.69254	4.95309	5.25755	5.77657	5.47445	5.45502	4.00517	2.24786	4.88894	3.37121	5.1919	6.39694	5.13242
ENSMUSG00000042029	Ncapg2	non-SMC condensin II complex, subunit G2 [Source:MGI Symbol;Acc:MGI:1923294]	protein_coding	3.88793	3.05935	-0.828577	1.14	0.0239053	4.5156	4.89246	4.27696	3.78243	3.68766	4.36427	3.48302	3.92803	3.49863	2.45019	0.86009	3.56365	1.14406	3.7775	4.19828	3.29154	4.23489	2.78725	3.45834	3.27788
ENSMUSG00000038806	Sde2	SDE2 telomere maintenance homolog (S. pombe) [Source:MGI Symbol;Acc:MGI:2384788]	protein_coding	1.9483	3.66347	1.71517	-1.59107	0.0239434	0.674297	-3.46948	2.7927	-1.42702	3.30263	2.66881	4.52687	2.34307	3.28013	4.79102	3.83027	3.58953	3.96386	3.87292	3.90877	3.84494	3.46284	2.9226	3.8561	3.38285
ENSMUSG00000023068	Nus1	NUS1 dehydrodolichyl diphosphate synthase subunit [Source:MGI Symbol;Acc:MGI:1196365]	protein_coding	4.31852	4.85647	0.537951	-0.828176	0.0240406	2.52472	5.04227	3.59309	5.56166	3.55145	4.53936	3.33299	4.93092	5.40811	4.70062	5.43958	4.3418	5.13584	4.72092	4.36933	4.37349	5.03293	4.15114	5.42553	5.57418
ENSMUSG00000040125	Gpr26	G protein-coupled receptor 26 [Source:MGI Symbol;Acc:MGI:2441758]	protein_coding	6.44054	5.89962	-0.540921	0.66664	0.0240551	6.53303	5.00219	5.98052	5.69192	6.79863	6.32894	6.11183	6.99524	7.12016	7.84289	5.56154	6.32745	5.60944	5.44241	6.31686	6.0049	5.50117	5.1919	6.92193	6.11855
ENSMUSG00000033006	Sox10	SRY (sex determining region Y)-box 10 [Source:MGI Symbol;Acc:MGI:98358]	protein_coding	1.79478	3.72701	1.93222	-1.91727	0.0240832	4.13373	-3.46948	-1.36111	0.894907	0.0631658	2.27515	4.13185	3.85677	3.00067	4.42218	5.18071	4.89728	2.12204	2.57956	2.593	3.89512	4.58002	3.51473	3.74785	4.15976
ENSMUSG00000082676	Gm11843	predicted gene 11843 [Source:MGI Symbol;Acc:MGI:3651166]	processed_pseudogene	-0.761733	-3.15252	-2.39078	2.35026	0.0241144	3.22236	-3.46948	0.404425	-1.42702	-3.10676	-3.39728	2.42857	2.11778	-0.332315	-4.0576	-4.92127	-4.22425	-3.90033	-3.09287	-2.96159	1.41708	-2.55953	-3.14349	-4.1039	-4.035
ENSMUSG00000025860	Xiap	X-linked inhibitor of apoptosis [Source:MGI Symbol;Acc:MGI:107572]	protein_coding	5.50088	5.70444	0.203552	-0.480572	0.024119	5.04986	5.70294	5.3421	5.9039	5.38108	5.02479	5.0798	5.75756	5.20326	6.56354	6.38878	5.87246	5.84618	5.1786	4.99841	5.74927	5.0771	5.48951	6.26351	6.18053
ENSMUSG00000062526	Mppe1	metallophosphoesterase 1 [Source:MGI Symbol;Acc:MGI:2661311]	protein_coding	3.92797	3.07257	-0.855399	0.91407	0.0241446	3.57827	4.55842	4.07851	4.06483	4.01218	3.91561	3.82967	3.1279	4.12206	3.99225	2.99162	1.55711	2.28949	3.96242	1.7933	4.01344	3.97963	3.23155	3.37991	3.52724
ENSMUSG00000027828	Ssr3	signal sequence receptor, gamma [Source:MGI Symbol;Acc:MGI:1914687]	protein_coding	5.17258	5.72363	0.551048	-0.643066	0.0241818	4.69868	3.54174	4.94996	4.94802	4.85324	5.81461	5.19301	6.13168	5.40811	6.18676	6.10318	5.88558	6.46052	5.59013	4.86496	4.75947	6.30156	5.58783	5.97158	5.71151
ENSMUSG00000040225	Prrc2c	proline-rich coiled-coil 2C [Source:MGI Symbol;Acc:MGI:1913754]	protein_coding	9.74192	9.76097	0.0190552	0.119064	0.0242012	9.8408	9.40531	9.54051	9.81079	9.76726	10.0122	9.98217	9.66662	9.57769	9.81575	9.47152	9.72876	9.56102	9.92863	9.80804	9.89493	9.89862	10.0007	9.65671	9.66077
ENSMUSG00000021194	Chga	chromogranin A [Source:MGI Symbol;Acc:MGI:88394]	protein_coding	7.12341	6.76936	-0.354049	0.602109	0.024213	6.30321	7.71972	7.61216	7.02006	6.58498	7.33489	5.99179	6.84838	7.66552	8.15338	5.82104	6.96124	6.80962	6.99327	7.05383	6.77127	6.70021	7.21076	7.12311	6.24924
ENSMUSG00000081816	Gm15528	predicted gene 15528 [Source:MGI Symbol;Acc:MGI:3782975]	processed_pseudogene	-3.12629	-0.810279	2.31601	-1.83268	0.0242715	-4.3701	-3.46948	-3.68304	-1.42702	-3.10676	-0.227351	-2.85683	-4.03197	-4.03275	-4.0576	-4.92127	-4.22425	-3.90033	1.95153	2.24786	1.41708	0.899903	1.6114	-4.1039	0.919195
ENSMUSG00000005198	Polr2a	polymerase (RNA) II (DNA directed) polypeptide A [Source:MGI Symbol;Acc:MGI:98086]	protein_coding	7.04697	6.80532	-0.241643	0.365583	0.0242911	7.28499	6.7725	6.79371	6.91728	7.11604	6.42768	7.16415	7.06277	7.10744	7.82313	6.5397	6.84116	6.13447	6.85111	6.84093	6.91198	6.96599	6.84378	7.05912	7.065
ENSMUSG00000097835	Gm26910	predicted gene, 26910 [Source:MGI Symbol;Acc:MGI:5477404]	lincRNA	3.09222	1.35042	-1.7418	1.71717	0.0243333	1.30233	1.3885	3.8792	4.35434	4.47067	4.03735	2.35262	4.07132	3.45106	1.61483	1.79298	1.65839	-3.90033	3.09696	2.24786	0.931648	3.97963	2.87888	-1.29655	2.11475
ENSMUSG00000046791	2410016O06Rik	RIKEN cDNA 2410016O06 gene [Source:MGI Symbol;Acc:MGI:1919202]	protein_coding	-2.28186	0.0224373	2.3043	-2.3683	0.0243379	1.46279	-3.46948	-3.68304	-1.42702	-3.10676	-3.39728	-2.85683	1.74939	-4.03275	-4.0576	-0.277413	0.905029	2.75788	-3.09287	1.99261	1.66861	-2.55953	0.0264394	-4.1039	2.90751
ENSMUSG00000072582	Ptrh2	peptidyl-tRNA hydrolase 2 [Source:MGI Symbol;Acc:MGI:2444848]	protein_coding	1.76489	3.61035	1.84546	-1.58426	0.0243708	3.3781	-1.88452	2.692	3.09654	-3.10676	3.44821	3.02581	1.9904	3.00067	2.00849	2.59443	4.07495	2.94516	4.72092	3.80659	3.53255	3.59022	3.45643	3.99938	3.38285
ENSMUSG00000039601	Rcan2	regulator of calcineurin 2 [Source:MGI Symbol;Acc:MGI:1858219]	protein_coding	6.55662	6.87158	0.314958	-0.487197	0.0244455	6.51788	5.7521	5.92244	6.92613	5.86766	6.5467	6.56313	7.26207	6.44196	7.76617	7.37708	6.98337	7.26269	6.70317	6.07458	6.2892	7.08613	6.33831	7.71667	6.88461
ENSMUSG00000030102	Itpr1	inositol 1,4,5-trisphosphate receptor 1 [Source:MGI Symbol;Acc:MGI:96623]	protein_coding	8.9302	9.12551	0.195318	-0.516556	0.0244924	8.58646	8.16124	8.47589	8.63503	8.24363	8.8657	9.179	9.71549	9.33152	10.108	10.0792	8.91033	9.20115	8.41839	8.43982	8.87534	9.45205	8.69454	9.75437	9.42993
ENSMUSG00000047515	BC049715	cDNA sequence BC049715 [Source:MGI Symbol;Acc:MGI:3605234]	protein_coding	-2.49231	-0.269545	2.22276	-2.28502	0.0245676	0.38479	-3.46948	-3.68304	-1.42702	-3.10676	-3.39728	-2.85683	-4.03197	0.722133	-4.0576	-0.277413	1.55711	-3.90033	-3.09287	-2.96159	3.32854	-2.55953	1.90091	1.91846	1.39126
ENSMUSG00000064267	Hvcn1	hydrogen voltage-gated channel 1 [Source:MGI Symbol;Acc:MGI:1921346]	protein_coding	2.97201	1.46802	-1.50399	1.93004	0.0246581	4.24829	4.55842	1.93167	-1.42702	2.56567	2.94257	3.77252	3.90467	3.08619	4.13716	2.40965	-0.317364	-3.90033	2.19254	3.51414	-0.167887	2.39467	3.95455	1.62402	2.97623
ENSMUSG00000000197	Nalcn	sodium leak channel, non-selective [Source:MGI Symbol;Acc:MGI:2444306]	protein_coding	7.14709	6.97819	-0.168898	0.299031	0.0247501	7.06401	7.03136	7.34279	6.91728	7.09659	7.52679	7.13327	7.16217	6.97637	7.22027	6.42469	7.17823	6.44729	7.32815	7.15605	7.23299	6.7096	7.43866	7.0286	6.83767
ENSMUSG00000065603	Mir218-1	microRNA 218-1 [Source:MGI Symbol;Acc:MGI:3618751]	miRNA	-2.34491	0.557096	2.90201	-2.42271	0.0247571	-4.3701	-3.46948	-2.09808	3.21684	-3.10676	-3.39728	1.89805	-4.03197	-4.03275	-4.0576	1.61789	2.43396	-3.90033	2.46172	2.0828	0.484189	-2.55953	1.6114	0.850293	0.48856
ENSMUSG00000021764	Ndufs4	NADH dehydrogenase (ubiquinone) Fe-S protein 4 [Source:MGI Symbol;Acc:MGI:1343135]	protein_coding	5.44796	4.03332	-1.41464	1.43595	0.0247819	6.66264	5.44041	5.19041	4.91283	5.56213	5.44507	4.76522	5.32778	4.90094	6.2722	5.51648	4.57341	-2.31537	4.06701	5.64204	4.1437	4.01033	4.56387	4.66097	5.47081
ENSMUSG00000088608	Gm24186	predicted gene, 24186 [Source:MGI Symbol;Acc:MGI:5453963]	rRNA	-2.80578	-0.438414	2.36737	-2.27408	0.0247938	-4.3701	-3.46948	2.692	-1.42702	-3.10676	-3.39728	-2.85683	-4.03197	-4.03275	-4.0576	-0.0632883	1.39046	-3.90033	1.15506	-0.639662	-2.97524	-2.55953	0.315946	2.40389	0.48856
ENSMUSG00000094143		#N/A	#N/A	-3.05259	-0.838229	2.21437	-1.97669	0.0248515	-4.3701	-3.46948	-1.36111	-1.42702	-3.10676	-1.81231	-2.85683	-4.03197	-4.03275	-4.0576	-3.33631	-4.22425	-3.90033	-3.09287	1.99261	1.66861	1.14091	0.315946	1.1815	-0.128111
ENSMUSG00000028165	Cisd2	CDGSH iron sulfur domain 2 [Source:MGI Symbol;Acc:MGI:1914256]	protein_coding	5.71231	5.27985	-0.432462	0.495427	0.0248536	5.66195	5.90773	5.79472	5.58421	6.21291	6.09658	4.85052	5.28318	5.74038	5.99089	4.99012	5.52226	5.5855	4.40698	5.74231	5.26793	5.68365	5.31184	4.61377	5.67408
ENSMUSG00000057315	Arhgap24	Rho GTPase activating protein 24 [Source:MGI Symbol;Acc:MGI:1922647]	protein_coding	1.02199	2.9506	1.92861	-2.11012	0.0250465	-4.3701	1.57491	2.85612	4.87676	2.25079	3.31697	-1.27187	2.15785	-4.03275	2.86126	2.90528	3.88949	2.40345	2.19254	2.32381	3.09085	2.19536	4.07568	2.37183	4.05776
ENSMUSG00000053216	Btn2a2	butyrophilin, subfamily 2, member A2 [Source:MGI Symbol;Acc:MGI:3606486]	protein_coding	-1.21334	1.28291	2.49625	-2.39448	0.025066	-2.78513	-3.46948	3.08515	1.38033	2.25079	-3.39728	-2.85683	1.74939	-4.03275	-4.0576	1.30755	3.78137	0.854557	-1.5079	3.4478	0.194683	0.247827	0.556954	2.19988	1.74636
ENSMUSG00000021702	Thbs4	thrombospondin 4 [Source:MGI Symbol;Acc:MGI:1101779]	protein_coding	-0.293012	1.91053	2.20355	-2.37697	0.025069	2.86831	-3.46948	-2.09808	-1.42702	0.980704	-3.39728	0.843605	2.59739	-4.03275	4.20449	3.40516	2.57016	3.90057	2.39899	0.945301	3.36461	-2.55953	2.21407	-0.197013	3.06303
ENSMUSG00000042425	Frmpd3	FERM and PDZ domain containing 3 [Source:MGI Symbol;Acc:MGI:3646547]	protein_coding	0.952292	2.44942	1.49712	-2.06156	0.0251721	-4.3701	3.73019	3.16245	2.03241	-3.10676	0.995041	2.50072	0.491591	1.3248	2.76258	3.31235	3.45523	4.37113	2.78978	3.26723	1.54832	-2.55953	2.73916	2.46595	3.10455
ENSMUSG00000033579	Fa2h	fatty acid 2-hydroxylase [Source:MGI Symbol;Acc:MGI:2443327]	protein_coding	1.67512	3.07731	1.40218	-1.59187	0.0251798	2.94279	4.12297	-3.68304	-1.42702	1.28556	1.12629	1.89805	3.1872	3.52949	3.76895	4.03002	4.2716	3.92622	0.0770591	3.69662	1.27269	1.96403	3.36431	4.22253	3.94799
ENSMUSG00000024589	Nedd4l	neural precursor cell expressed, developmentally down-regulated gene 4-like [Source:MGI Symbol;Acc:MGI:1933754]	protein_coding	7.70175	7.56865	-0.133105	0.305006	0.0253038	7.58954	7.6643	7.40509	7.23476	7.5015	7.73522	7.85827	8.02433	8.00719	7.99734	7.14246	7.08693	7.6662	7.51169	7.34561	7.6532	8.11555	7.4063	7.79885	7.95971
ENSMUSG00000091086	Rpl6l	ribosomal protein L6-like [Source:MGI Symbol;Acc:MGI:3647789]	protein_coding	-2.7356	-0.58095	2.15465	-2.09216	0.0253313	-4.3701	-3.46948	-3.68304	0.157942	-3.10676	-3.39728	-2.85683	-4.03197	-1.71083	-0.887675	1.34552	-4.22425	-0.730405	1.15506	1.43073	-2.97524	-0.2376	-3.14349	0.850293	0.719886
ENSMUSG00000045216	Hs6st1	heparan sulfate 6-O-sulfotransferase 1 [Source:MGI Symbol;Acc:MGI:1354958]	protein_coding	4.66673	4.35214	-0.314591	0.62303	0.0253313	5.42269	4.9012	4.8366	3.85838	3.76361	4.83634	3.44695	5.53978	4.71208	5.34967	4.01831	4.86055	3.88757	4.02608	4.91493	4.12279	4.31084	4.30773	4.89328	4.17932
ENSMUSG00000054128	H2-T3	histocompatibility 2, T region locus 3 [Source:MGI Symbol;Acc:MGI:95959]	protein_coding	-1.41777	-3.59175	-2.17398	1.96144	0.0253353	2.39809	3.00625	-2.09808	-1.42702	-3.10676	-3.39728	-2.85683	1.39429	-4.03275	-4.0576	-4.92127	-4.22425	-3.90033	-3.09287	-2.96159	-2.97524	-2.55953	-3.14349	-4.1039	-4.035
ENSMUSG00000018830	Myh11	myosin, heavy polypeptide 11, smooth muscle [Source:MGI Symbol;Acc:MGI:102643]	protein_coding	2.95225	1.02379	-1.92846	1.9462	0.0254666	3.30938	2.93991	1.87155	3.61737	4.05311	3.23208	2.97606	3.31676	1.25265	2.95363	2.74407	2.00456	-3.90033	1.15506	2.76633	1.54832	1.83279	1.10444	-4.1039	5.08653
ENSMUSG00000035984	Nme5	NME/NM23 family member 5 [Source:MGI Symbol;Acc:MGI:1922783]	protein_coding	-0.569574	1.94039	2.50996	-2.18574	0.0255013	-4.3701	0.778444	-3.68304	2.27342	-1.5218	2.83154	3.5182	-4.03197	-4.03275	2.54231	1.26856	2.46225	2.50906	2.3334	2.593	2.69718	0.610397	2.73916	1.1815	1.00939
ENSMUSG00000043644	0610009L18Rik	RIKEN cDNA 0610009L18 gene [Source:MGI Symbol;Acc:MGI:1914088]	protein_coding	-2.20706	0.12752	2.33458	-2.21937	0.0255528	-4.3701	-3.46948	-3.68304	-1.42702	-3.10676	-0.227351	-0.534906	-0.862046	-0.332315	-4.0576	0.693441	-4.22425	-3.90033	0.607574	0.73885	-1.39028	3.27336	0.763405	2.30549	2.40794
ENSMUSG00000048978	Nrsn1	neurensin 1 [Source:MGI Symbol;Acc:MGI:894662]	protein_coding	4.98238	5.31309	0.330713	-0.714797	0.0255542	4.82712	5.13414	4.28851	6.00761	3.73873	4.65257	4.98237	5.6702	4.44703	6.07554	6.7365	5.55218	4.93572	5.09201	4.61584	5.21951	4.69786	4.85087	6.29804	5.13242
ENSMUSG00000085166	Gm15522	predicted gene 15522 [Source:MGI Symbol;Acc:MGI:3782969]	antisense	-3.28479	-1.08436	2.20043	-1.83779	0.0258908	-4.3701	-3.46948	-3.68304	-1.42702	-3.10676	-1.81231	-2.85683	-4.03197	-4.03275	-4.0576	1.55446	-4.22425	-3.90033	0.366566	0.945301	0.725197	2.64993	-3.14349	-4.1039	-1.71307
ENSMUSG00000093224	Gm25750	predicted gene, 25750 [Source:MGI Symbol;Acc:MGI:5455527]	miRNA	-1.37751	1.45089	2.8284	-2.52889	0.025895	2.72793	-3.46948	3.03121	3.09654	-0.784831	-3.39728	-2.85683	-4.03197	-4.03275	-4.0576	0.123125	2.18514	3.77915	1.55099	2.8713	1.27269	-2.55953	1.10444	2.43526	1.74636
ENSMUSG00000062078	Qk	quaking [Source:MGI Symbol;Acc:MGI:97837]	protein_coding	8.04219	8.14818	0.105996	-0.512227	0.0258986	8.69077	7.85188	7.55596	8.21142	7.91769	7.33489	8.09226	7.99421	8.08326	8.68954	9.58473	8.28626	8.30026	7.62567	7.56099	7.80857	8.09063	7.58698	8.23734	8.40041
ENSMUSG00000035847	Ids	iduronate 2-sulfatase [Source:MGI Symbol;Acc:MGI:96417]	protein_coding	5.89454	6.32967	0.435127	-0.748165	0.0259743	4.8123	4.36972	5.36953	6.71764	5.59714	5.65529	5.28782	6.87567	6.5718	7.68849	7.34815	6.26057	7.02225	5.40299	6.12322	6.23665	5.55421	6.04881	6.832	6.46783
ENSMUSG00000045775	Slc16a5	solute carrier family 16 (monocarboxylic acid transporters), member 5 [Source:MGI Symbol;Acc:MGI:2443515]	protein_coding	-2.69816	-0.326705	2.37146	-2.33324	0.025981	-4.3701	-3.46948	0.960819	-1.42702	-3.10676	-3.39728	-2.85683	-4.03197	-4.03275	-1.25025	1.14482	2.54393	-3.90033	-3.09287	2.39596	0.931648	-2.55953	1.10444	-4.1039	2.26878
ENSMUSG00000052040	Klf13	Kruppel-like factor 13 [Source:MGI Symbol;Acc:MGI:1354948]	protein_coding	4.93655	5.32237	0.385822	-0.793615	0.0260629	4.97642	3.87924	3.28275	4.59535	4.86478	3.72166	5.50511	6.10886	5.75678	6.67457	6.38764	5.90116	5.86951	4.1263	3.93323	4.35567	5.58513	4.46384	6.61805	5.9832
ENSMUSG00000074971	Fibin	fin bud initiation factor homolog (zebrafish) [Source:MGI Symbol;Acc:MGI:1914856]	protein_coding	-0.707042	-3.04256	-2.33552	2.44794	0.0260708	-2.78513	-3.46948	2.65681	2.66044	-3.10676	2.58	0.843605	-4.03197	-4.03275	1.61483	-4.92127	-4.22425	-3.90033	-3.09287	-2.96159	-2.97524	-2.55953	-3.14349	-4.1039	1.45685
ENSMUSG00000058589	Anks1b	ankyrin repeat and sterile alpha motif domain containing 1B [Source:MGI Symbol;Acc:MGI:1924781]	protein_coding	8.38465	8.56494	0.180293	-0.150857	0.0260802	8.39912	8.14292	8.48532	8.33287	8.1382	8.30792	8.65442	8.24095	8.66051	8.48422	8.54085	8.57563	8.37376	8.52138	8.52675	8.67895	8.76859	8.40293	8.67191	8.58865
ENSMUSG00000040086	Tnni3k	TNNI3 interacting kinase [Source:MGI Symbol;Acc:MGI:2443276]	protein_coding	-1.39216	0.945637	2.3378	-2.31156	0.0260803	-4.3701	3.82514	-3.68304	-1.42702	-3.10676	-3.39728	-2.85683	1.80092	-4.03275	3.3261	0.123125	1.20201	2.94516	0.994597	1.43073	1.97895	-2.55953	2.34837	0.940491	0.0524613
ENSMUSG00000034449	Dhrs11	dehydrogenase/reductase (SDR family) member 11 [Source:MGI Symbol;Acc:MGI:2652816]	protein_coding	0.924029	-1.53898	-2.46301	2.54156	0.0260859	3.28095	2.8343	2.97517	2.66044	0.0631658	1.4607	-2.85683	0.722916	2.15707	-4.0576	1.89891	-4.22425	-3.90033	-0.285511	-1.37663	0.725197	0.247827	-0.336131	-4.1039	-4.035
ENSMUSG00000035781	R3hdm4	R3H domain containing 4 [Source:MGI Symbol;Acc:MGI:1924814]	protein_coding	4.47793	5.00087	0.522941	-0.804818	0.0261275	2.39809	4.84793	4.8048	3.61737	4.76976	4.16497	4.41929	5.0206	4.78423	5.95223	5.49342	5.27758	5.70515	4.62823	4.61584	4.77295	4.7892	3.86774	5.16054	5.69801
ENSMUSG00000062157	Ifnlr1	interferon lambda receptor 1 [Source:MGI Symbol;Acc:MGI:2429859]	protein_coding	-3.12629	-1.04862	2.07767	-1.98081	0.0261426	-4.3701	-3.46948	-3.68304	-1.42702	-3.10676	-3.39728	-2.85683	-0.862046	-4.03275	-4.0576	-0.833806	1.44817	-3.90033	-0.285511	-0.639662	1.41708	-2.55953	-3.14349	-4.1039	2.11475
ENSMUSG00000043866	Taf10	TATA-box binding protein associated factor 10 [Source:MGI Symbol;Acc:MGI:1346320]	protein_coding	1.55529	3.14695	1.59166	-1.65814	0.0261772	2.72793	2.90556	-3.68304	-1.42702	2.50795	2.27515	2.69775	2.44376	2.78742	2.31744	3.85681	2.74153	4.71069	3.17392	4.13644	0.931648	2.86674	2.4111	2.86188	3.77878
ENSMUSG00000041417	Pik3r1	phosphatidylinositol 3-kinase, regulatory subunit, polypeptide 1 (p85 alpha) [Source:MGI Symbol;Acc:MGI:97583]	protein_coding	6.22701	6.54181	0.314801	-0.453916	0.0262378	5.94392	5.56118	6.11948	5.79215	6.51712	6.29097	6.57571	6.31786	6.06396	7.0877	6.99871	6.79464	6.10389	6.04924	5.82305	6.94511	6.75562	5.98837	6.7795	7.17992
ENSMUSG00000030607	Acan	aggrecan [Source:MGI Symbol;Acc:MGI:99602]	protein_coding	0.107488	1.99241	1.88493	-2.12845	0.0262482	2.88729	1.88807	3.25948	-1.42702	1.28556	-1.81231	1.05006	2.03412	-4.03275	-4.0576	2.62563	1.96557	4.555	0.366566	3.06078	-0.167887	0.899903	1.9858	1.10555	3.52724
ENSMUSG00000030410	Dmwd	dystrophia myotonica-containing WD repeat motif [Source:MGI Symbol;Acc:MGI:94907]	protein_coding	4.51185	4.90001	0.388162	-0.607999	0.0264269	5.04141	4.52487	3.71784	4.2454	4.89887	4.21005	3.6189	5.71118	4.07053	5.07939	5.64383	5.01176	5.54054	4.65533	3.83283	4.40846	4.55941	4.30773	5.39395	5.64624
ENSMUSG00000093622	Gm20703	predicted gene 20703 [Source:MGI Symbol;Acc:MGI:5313150]	antisense	-0.763546	-3.2458	-2.48226	2.11364	0.0264532	-4.3701	2.59661	-3.68304	-1.42702	-3.10676	-1.81231	-2.85683	1.9904	2.78742	2.24618	-4.92127	-4.22425	-3.90033	-3.09287	-2.96159	-2.97524	-2.55953	-3.14349	-4.1039	-0.57557
ENSMUSG00000093772	4931403E22Rik	RIKEN cDNA 4931403E22 gene [Source:MGI Symbol;Acc:MGI:1918192]	processed_transcript	-1.13527	0.935801	2.07107	-2.2565	0.0264675	-2.78513	-3.46948	1.44625	-1.42702	-3.10676	3.17258	-2.85683	2.95671	-4.03275	-1.25025	2.08996	1.33033	2.75788	2.57956	0.945301	-0.167887	-0.974566	-1.55852	-0.403463	2.75941
ENSMUSG00000028804	Csmd2	CUB and Sushi multiple domains 2 [Source:MGI Symbol;Acc:MGI:2386401]	protein_coding	6.95216	6.62216	-0.329998	0.415347	0.0264777	7.28856	6.66366	7.66181	6.15041	6.97672	7.19237	7.18619	6.73207	7.01232	6.6575	6.41468	6.95503	5.62127	6.60931	6.8886	7.00347	5.82849	7.14769	6.86404	6.88907
ENSMUSG00000084128	Esrp2	epithelial splicing regulatory protein 2 [Source:MGI Symbol;Acc:MGI:1924661]	protein_coding	-1.19937	1.19405	2.39342	-2.40413	0.0266382	3.1456	-3.46948	-1.36111	-1.42702	-3.10676	-3.39728	2.92453	2.78821	-4.03275	-4.0576	1.89891	1.65839	2.66953	1.66202	2.24786	1.97895	1.52793	-0.821557	1.56852	-2.45004
ENSMUSG00000097834	Gm26911	predicted gene, 26911 [Source:MGI Symbol;Acc:MGI:5477405]	antisense	0.519414	-2.13432	-2.65373	2.60776	0.0266785	2.92452	3.64946	2.50679	3.09654	-3.10676	-3.39728	1.23063	0.82601	1.52183	-4.0576	-2.11391	-4.22425	-3.90033	-3.09287	-2.96159	1.11222	-2.55953	-0.821557	-4.1039	1.32255
ENSMUSG00000027108	Ola1	Obg-like ATPase 1 [Source:MGI Symbol;Acc:MGI:1914309]	protein_coding	4.99909	4.41462	-0.58447	0.705354	0.0267325	5.99732	5.28874	3.86386	3.43096	4.75743	5.25736	4.72059	5.03681	5.43689	6.20097	4.65427	4.71533	4.11648	3.87292	4.61584	4.73212	4.7892	2.6894	4.93227	5.02839
ENSMUSG00000020604	Arsg	arylsulfatase G [Source:MGI Symbol;Acc:MGI:1921258]	protein_coding	3.13541	1.09641	-2.039	2.08143	0.0268114	3.90137	3.56394	4.27696	2.9653	2.02252	1.4607	2.50072	3.1677	3.68834	3.80659	3.69712	-4.22425	-3.90033	-1.5079	2.593	2.15404	3.27336	3.75133	2.08592	3.04181
ENSMUSG00000015484	Fam163a	family with sequence similarity 163, member A [Source:MGI Symbol;Acc:MGI:3618859]	protein_coding	-1.18745	1.27155	2.45899	-2.55594	0.0268151	-4.3701	-3.46948	-3.68304	-1.42702	-3.10676	2.38408	2.18756	1.32558	-4.03275	2.31744	4.24615	-1.05433	-3.90033	1.29945	2.32381	0.725197	2.56975	1.6114	2.27114	2.62321
ENSMUSG00000033319	Fem1c	fem-1 homolog c (C.elegans) [Source:MGI Symbol;Acc:MGI:2444737]	protein_coding	2.66524	4.08123	1.41599	-1.28258	0.0268165	0.915305	0.778444	3.64788	-1.42702	3.66143	3.93364	3.48302	3.24415	4.82211	3.59345	3.42303	5.00697	4.5133	3.44629	4.53826	3.79294	3.549	4.03642	5.07352	3.4326
ENSMUSG00000022575	Gsdmd	gasdermin D [Source:MGI Symbol;Acc:MGI:1916396]	protein_coding	-3.44328	-1.4786	1.96469	-1.81529	0.0268286	-4.3701	-3.46948	-3.68304	-1.42702	-3.10676	-3.39728	-2.85683	-4.03197	-4.03275	-4.0576	-1.22083	-4.22425	-3.90033	-0.285511	-2.96159	0.931648	-2.55953	-3.14349	1.56852	1.00939
ENSMUSG00000084179	Gm11890	predicted gene 11890 [Source:MGI Symbol;Acc:MGI:3651113]	processed_pseudogene	-1.72486	-3.59175	-1.86689	1.86371	0.0268429	-4.3701	-3.46948	-3.68304	-1.42702	-3.10676	1.81218	-2.85683	-4.03197	1.09653	2.78789	-4.92127	-4.22425	-3.90033	-3.09287	-2.96159	-2.97524	-2.55953	-3.14349	-4.1039	-4.035
ENSMUSG00000098922	Mir8106	microRNA 8106 [Source:MGI Symbol;Acc:MGI:5530976]	miRNA	-0.943961	-3.2217	-2.27774	2.1486	0.0269111	2.19976	2.59661	-0.223606	-1.42702	-3.10676	-0.227351	-2.85683	-4.03197	1.69517	-4.0576	-4.92127	-4.22425	-3.90033	-3.09287	-2.96159	-2.97524	-2.55953	0.556954	-4.1039	-4.035
ENSMUSG00000032301	Psma4	proteasome (prosome, macropain) subunit, alpha type 4 [Source:MGI Symbol;Acc:MGI:1347060]	protein_coding	5.96184	5.63354	-0.3283	0.45424	0.0269198	6.39228	5.71291	5.47431	6.02419	5.51895	6.2082	5.96653	5.84301	6.19245	6.28559	5.01684	6.04136	5.25702	5.9597	5.17284	5.5755	5.92025	5.83093	6.03948	5.5215
ENSMUSG00000003812	Dnase2a	deoxyribonuclease II alpha [Source:MGI Symbol;Acc:MGI:1329019]	protein_coding	1.84166	3.15038	1.30872	-1.40872	0.0269509	2.10564	2.5078	-1.36111	1.7429	3.99127	1.81218	2.35262	3.00145	-0.573323	2.83722	3.73337	3.41237	3.95142	3.47699	4.11523	2.69718	2.08433	2.83379	2.46595	2.73318
ENSMUSG00000097652	Mhrt	myosin heavy chain associated RNA transcript [Source:MGI Symbol;Acc:MGI:3642848]	antisense	0.890521	2.87848	1.98796	-1.71759	0.0269639	2.07285	-3.46948	1.17494	-1.42702	-0.299404	1.12629	3.91135	3.10758	-0.332315	3.04043	1.8202	2.71826	2.60746	3.94056	3.14693	3.62467	3.41775	1.7145	2.61034	3.18417
ENSMUSG00000029309	Sparcl1	SPARC-like 1 [Source:MGI Symbol;Acc:MGI:108110]	protein_coding	9.30403	9.22822	-0.0758111	-0.641268	0.0269868	8.99663	8.65883	9.32662	9.3136	9.1109	8.67385	8.71444	9.85573	9.71491	10.6748	10.8783	9.35848	9.76401	8.83158	8.45574	8.69939	8.43695	9.01922	9.84236	8.99618
ENSMUSG00000022674	Ube2v2	ubiquitin-conjugating enzyme E2 variant 2 [Source:MGI Symbol;Acc:MGI:1917870]	protein_coding	3.7175	2.09136	-1.62614	1.58391	0.0272193	5.20166	3.7879	3.21178	4.35434	2.62116	4.14962	3.85741	3.48373	3.99515	2.51226	3.38707	2.89469	-3.90033	2.26469	2.76633	3.36461	2.99506	3.00626	1.1815	2.95368
ENSMUSG00000055602	Tcp10b	t-complex protein 10b [Source:MGI Symbol;Acc:MGI:98542]	protein_coding	-0.752474	1.86315	2.61562	-2.63396	0.027291	2.19976	1.6598	-3.68304	-1.42702	-3.10676	0.509614	1.78702	2.62624	-4.03275	-4.0576	2.86663	-4.22425	4.30424	2.57956	2.593	1.88274	0.899903	2.58443	2.95138	2.19382
ENSMUSG00000073529	F830208F22Rik	RIKEN cDNA F830208F22 gene [Source:MGI Symbol;Acc:MGI:3588261]	processed_transcript	-0.821714	1.38842	2.21013	-2.17649	0.0273256	1.60718	3.42533	-3.68304	0.157942	-3.10676	-3.39728	1.53548	-4.03197	3.33357	-4.0576	1.76523	2.00456	1.30912	1.66202	-0.154235	1.54832	0.899903	0.315946	1.82683	2.70647
ENSMUSG00000038057	Dbil5	diazepam binding inhibitor-like 5 [Source:MGI Symbol;Acc:MGI:108039]	protein_coding	-2.94786	-0.60393	2.34393	-2.15669	0.0273358	-4.3701	-3.46948	-3.68304	-1.42702	1.84744	-3.39728	-2.85683	-4.03197	-4.03275	-4.0576	-0.833806	1.79811	-3.90033	-1.5079	-0.154235	-2.97524	-2.55953	1.6114	1.02538	1.45685
ENSMUSG00000014602	Kif1a	kinesin family member 1A [Source:MGI Symbol;Acc:MGI:108391]	protein_coding	9.67956	9.64857	-0.0309878	-0.373643	0.0274836	9.58601	9.7851	9.78749	9.63435	9.325	9.22455	9.27019	9.66162	9.97208	10.5492	10.548	9.9141	9.98984	9.4117	9.40883	9.14467	9.49948	9.31774	10.0835	9.16789
ENSMUSG00000034973	Dopey1	dopey family member 1 [Source:MGI Symbol;Acc:MGI:1289294]	protein_coding	6.69042	7.1246	0.434173	-0.413047	0.0275301	7.15689	7.18605	6.73165	6.90837	6.52805	7.25467	6.81028	6.57998	6.36919	5.37911	6.71762	7.29194	7.14611	7.06069	7.41454	7.37238	6.82633	7.22829	7.10738	7.08069
ENSMUSG00000087678	Gm14120	predicted gene 14120 [Source:MGI Symbol;Acc:MGI:3651530]	lincRNA	-1.82935	-3.59175	-1.7624	1.98547	0.0276097	-4.3701	3.56394	-3.68304	-1.42702	-3.10676	0.850651	2.00115	-4.03197	-4.03275	-4.0576	-4.92127	-4.22425	-3.90033	-3.09287	-2.96159	-2.97524	-2.55953	-3.14349	-4.1039	-4.035
ENSMUSG00000026781	Acbd5	acyl-Coenzyme A binding domain containing 5 [Source:MGI Symbol;Acc:MGI:1921409]	protein_coding	5.16342	5.71336	0.549942	-0.577167	0.027629	5.36292	3.24476	4.57906	5.6064	4.84161	5.00786	5.67844	5.74117	5.55408	6.01788	5.93593	5.93183	5.8761	5.78672	5.8099	5.80283	4.95617	5.7361	5.70184	5.59618
ENSMUSG00000030004	Nat8	N-acetyltransferase 8 (GCN5-related) [Source:MGI Symbol;Acc:MGI:1915646]	protein_coding	-2.86515	-0.565551	2.2996	-2.14654	0.0277179	-4.3701	-3.46948	-3.68304	-1.42702	-3.10676	-3.39728	-0.534906	-0.57254	-4.03275	-4.0576	0.123125	-4.22425	3.41255	-3.09287	-2.96159	1.41708	-2.55953	0.763405	1.25365	0.212926
ENSMUSG00000017969	Ptgis	prostaglandin I2 (prostacyclin) synthase [Source:MGI Symbol;Acc:MGI:1097156]	protein_coding	-1.99994	0.507351	2.5073	-2.51664	0.0277839	1.51255	-3.46948	0.223853	-1.42702	-3.10676	-3.39728	1.78702	-4.03197	-4.03275	-4.0576	1.26856	3.25956	-3.90033	-3.09287	2.71084	0.725197	-2.55953	1.81071	2.19988	2.6515
ENSMUSG00000015766	Eps8	epidermal growth factor receptor pathway substrate 8 [Source:MGI Symbol;Acc:MGI:104684]	protein_coding	3.96282	4.4676	0.504781	-0.877029	0.0278394	3.06453	3.8434	2.29424	3.93053	4.986	4.36427	4.13185	4.32118	3.28013	5.41204	5.46997	4.22283	5.14679	4.79588	3.4478	4.33764	3.81551	3.59798	5.02795	4.81362
ENSMUSG00000001901	Kcnh6	potassium voltage-gated channel, subfamily H (eag-related), member 6 [Source:MGI Symbol;Acc:MGI:2684139]	protein_coding	0.619038	2.58368	1.96464	-1.54901	0.0278476	2.57242	3.98173	1.17494	-1.42702	-3.10676	-3.39728	2.00115	0.722916	1.94452	1.72376	3.24364	1.92549	2.36646	1.29945	3.01569	2.51661	3.22183	2.73916	2.40389	3.10455
ENSMUSG00000089820	Gm15775	predicted gene 15775 [Source:MGI Symbol;Acc:MGI:3783216]	antisense	1.73566	-0.368491	-2.10415	2.17132	0.0278925	1.12176	3.98173	2.82476	2.47987	2.77588	2.79255	2.56943	-4.03197	0.0547079	2.78789	-1.75134	-4.22425	-3.90033	2.39899	1.12587	2.23421	-0.974566	1.81071	2.04584	-2.45004
ENSMUSG00000073176	Zfp449	zinc finger protein 449 [Source:MGI Symbol;Acc:MGI:1925869]	protein_coding	1.59479	3.29951	1.70472	-1.81865	0.0279187	-4.3701	3.06967	1.87155	-1.42702	3.88193	2.66881	1.78702	2.68227	3.12712	2.65665	3.44942	1.84184	4.62715	3.7775	2.96915	2.80612	2.93232	3.95455	3.39594	3.24112
ENSMUSG00000097157	Gm26512	predicted gene, 26512 [Source:MGI Symbol;Acc:MGI:5477006]	lincRNA	-2.02165	0.0823076	2.10395	-2.27174	0.0279399	1.18449	-3.46948	1.07185	-1.42702	-3.10676	-1.81231	-2.85683	-1.71004	-4.03275	-4.0576	1.89891	1.06115	-3.90033	0.0770591	-2.96159	-0.167887	3.6303	-3.14349	1.67746	2.6515
ENSMUSG00000029695	Aass	aminoadipate-semialdehyde synthase [Source:MGI Symbol;Acc:MGI:1353573]	protein_coding	-1.93976	0.150083	2.08984	-2.22899	0.0279521	-4.3701	-3.46948	-3.68304	-1.42702	-3.10676	-3.39728	-1.27187	1.32558	1.25265	-1.25025	2.2979	2.1156	-3.90033	0.366566	1.43073	-2.97524	-2.55953	0.315946	2.71628	1.69292
ENSMUSG00000036819	Jmjd4	jumonji domain containing 4 [Source:MGI Symbol;Acc:MGI:2144404]	protein_coding	3.37661	4.19342	0.816815	-1.11629	0.0279656	0.38479	5.28206	5.30848	2.66044	1.28556	3.91561	3.80138	3.84455	4.02794	3.25528	4.35253	4.24742	4.7033	3.91836	3.57757	4.64681	3.27336	3.67669	4.87624	4.66197
ENSMUSG00000048445	Ccdc57	coiled-coil domain containing 57 [Source:MGI Symbol;Acc:MGI:1918526]	protein_coding	5.51385	5.07583	-0.438024	0.600314	0.0280253	6.45883	5.64165	4.89816	5.39316	6.23975	5.64985	5.61484	4.75919	5.6129	4.87018	4.51544	5.4393	3.79316	5.20634	5.42643	5.80283	5.68365	5.2272	4.71308	4.95084
ENSMUSG00000020475	Pgam2	phosphoglycerate mutase 2 [Source:MGI Symbol;Acc:MGI:1933118]	protein_coding	-1.01765	1.49758	2.51523	-2.36371	0.0280522	-4.3701	-3.46948	-3.68304	2.03241	-3.10676	1.35761	1.53548	0.722916	-4.03275	2.83722	1.76523	2.51721	2.07695	2.46172	-2.96159	1.88274	2.93232	1.38008	1.02538	1.89574
ENSMUSG00000030610	Det1	de-etiolated homolog 1 (Arabidopsis) [Source:MGI Symbol;Acc:MGI:1923625]	protein_coding	-1.01036	1.61196	2.62232	-2.31167	0.0281109	-4.3701	2.0851	1.52642	3.52718	0.980704	-3.39728	1.66673	-4.03197	-4.03275	-4.0576	2.52994	1.33033	2.5754	0.607574	0.208335	1.41708	2.08433	1.81071	1.91846	1.63742
ENSMUSG00000047250	Ptgs1	prostaglandin-endoperoxide synthase 1 [Source:MGI Symbol;Acc:MGI:97797]	protein_coding	3.14969	4.04809	0.898406	-1.17128	0.0281374	1.05617	5.02637	4.50184	3.99924	2.77588	3.37091	2.63502	3.90467	2.3071	1.91968	4.28575	4.2716	5.36411	4.65533	4.13644	2.51661	5.70257	2.52894	3.67088	3.3487
ENSMUSG00000028583	Pdpn	podoplanin [Source:MGI Symbol;Acc:MGI:103098]	protein_coding	-3.00405	-0.457689	2.54636	-2.37016	0.0281628	-4.3701	-3.46948	-3.68304	-1.42702	-3.10676	-3.39728	1.53548	-4.03197	-4.03275	-4.0576	3.53406	-4.22425	-3.90033	-3.09287	0.208335	2.23421	-2.55953	-0.821557	2.52545	1.51959
ENSMUSG00000027239	Mdk	midkine [Source:MGI Symbol;Acc:MGI:96949]	protein_coding	0.00916789	1.87535	1.86618	-2.26392	0.0282074	2.22982	-3.46948	-2.09808	-1.42702	-3.10676	2.86951	3.02581	3.61908	-2.44779	0.896596	3.65993	3.9204	0.743526	1.95153	3.26723	0.194683	-2.55953	2.52894	2.16288	2.88386
ENSMUSG00000055137	Sugct	succinyl-CoA glutarate-CoA transferase [Source:MGI Symbol;Acc:MGI:1923221]	protein_coding	-1.23909	-2.98514	-1.74605	2.05717	0.028401	1.69599	-3.46948	-3.68304	1.38033	-3.10676	1.55692	-2.85683	-0.862046	-4.03275	0.986794	1.14482	-4.22425	-3.90033	-3.09287	-2.96159	-2.97524	-2.55953	-3.14349	-4.1039	-4.035
ENSMUSG00000027998	Plrg1	pleiotropic regulator 1 [Source:MGI Symbol;Acc:MGI:1858197]	protein_coding	2.35004	3.90818	1.55814	-1.78444	0.028401	-4.3701	5.30201	-0.223606	2.27342	2.77588	3.31697	2.92453	3.83221	3.93879	3.7303	3.58256	4.19781	4.09402	3.24698	3.18816	4.5246	4.60034	3.86774	3.80899	3.97062
ENSMUSG00000006585	Cdt1	chromatin licensing and DNA replication factor 1 [Source:MGI Symbol;Acc:MGI:1914427]	protein_coding	-3.44328	-1.44034	2.00295	-1.78137	0.0284059	-4.3701	-3.46948	-3.68304	-1.42702	-3.10676	-3.39728	-2.85683	-4.03197	-4.03275	-4.0576	-0.0632883	1.2676	1.7721	-3.09287	-2.96159	0.194683	-2.55953	-3.14349	-4.1039	-1.71307
ENSMUSG00000056851	Pcbp2	poly(rC) binding protein 2 [Source:MGI Symbol;Acc:MGI:108202]	protein_coding	5.8935	6.23055	0.337043	-0.376515	0.028469	6.23446	5.65722	5.30848	6.10436	6.07564	6.01423	5.77616	5.91786	5.539	6.30763	6.39445	6.41328	6.36294	5.82898	5.94229	5.99342	6.62287	6.33022	6.50804	5.90898
ENSMUSG00000003382	Etv3	ets variant 3 [Source:MGI Symbol;Acc:MGI:1350926]	protein_coding	5.23183	4.68463	-0.5472	0.530622	0.0285121	4.99841	5.59929	5.20875	5.69192	5.06817	5.31353	4.86426	4.76569	5.10935	5.69896	4.72799	4.91274	5.37812	4.87868	4.56979	4.70424	4.7166	4.88442	3.8561	4.21766
ENSMUSG00000048078	Tenm4	teneurin transmembrane protein 4 [Source:MGI Symbol;Acc:MGI:2447063]	protein_coding	8.24971	8.17798	-0.0717368	0.288613	0.0285165	8.45188	8.20073	8.68847	7.86069	8.45691	8.07287	8.08641	8.26867	8.23958	8.17092	7.51049	8.10414	8.13962	8.17333	8.21146	8.32568	8.25345	8.17788	8.47706	8.40665
ENSMUSG00000028028	Alpk1	alpha-kinase 1 [Source:MGI Symbol;Acc:MGI:1918731]	protein_coding	-0.35697	1.58413	1.9411	-2.25576	0.0285986	3.29524	-3.46948	-2.09808	-1.42702	-3.10676	0.850651	2.92453	1.01242	2.5064	-4.0576	2.51336	2.15079	3.48337	-3.09287	0.73885	-1.39028	1.83279	2.6894	2.55431	4.3616
ENSMUSG00000031963	Bmper	BMP-binding endothelial regulator [Source:MGI Symbol;Acc:MGI:1920480]	protein_coding	2.07338	3.43681	1.36343	-1.57622	0.0286218	-2.78513	3.32493	4.05167	0.157942	3.04299	2.27515	2.27245	3.24415	2.97847	2.17122	3.11765	4.31102	4.54675	1.66202	3.80659	2.80612	3.70726	3.99607	3.01504	3.39963
ENSMUSG00000004394	Tmed4	transmembrane p24 trafficking protein 4 [Source:MGI Symbol;Acc:MGI:1915070]	protein_coding	4.99031	3.64718	-1.34314	1.30871	0.028647	5.49254	5.40396	4.8048	5.14283	5.088	5.25736	3.65096	4.44781	5.0089	5.60596	4.6314	4.26359	-2.31537	5.20634	4.77312	3.99054	2.64993	4.70826	3.86764	4.69632
ENSMUSG00000022838	Eaf2	ELL associated factor 2 [Source:MGI Symbol;Acc:MGI:2146616]	protein_coding	-2.48311	-0.035112	2.44799	-2.37287	0.0287096	-4.3701	-3.46948	-3.68304	-1.42702	-3.10676	0.995041	-2.85683	1.17748	-4.03275	-4.0576	0.504995	-4.22425	-3.90033	2.68849	2.65312	-1.39028	-2.55953	1.24883	2.00462	2.62321
ENSMUSG00000027692	Tnik	TRAF2 and NCK interacting kinase [Source:MGI Symbol;Acc:MGI:1916264]	protein_coding	9.10393	9.09663	-0.00730092	0.178051	0.0288471	9.18461	8.85047	9.40393	8.79819	9.04964	9.47636	9.44723	8.71097	9.14295	8.97496	8.7272	8.99658	8.69236	9.3263	9.29727	9.61885	9.41882	9.05649	8.92106	8.91136
ENSMUSG00000032477	Cdc25a	cell division cycle 25A [Source:MGI Symbol;Acc:MGI:103198]	protein_coding	1.85352	-0.474371	-2.32789	2.17387	0.028945	1.18449	3.94837	1.80882	2.66044	0.980704	-3.39728	1.53548	2.95671	3.36812	3.48929	0.693441	2.18514	-2.31537	-0.770938	-0.154235	1.88274	-2.55953	-3.14349	-4.1039	3.54243
ENSMUSG00000028391	Wdr31	WD repeat domain 31 [Source:MGI Symbol;Acc:MGI:1918604]	protein_coding	1.65461	3.46134	1.80673	-1.69886	0.0289513	2.57242	4.31842	2.50679	2.47987	-1.5218	3.04567	3.33299	1.39429	2.47504	-4.0576	2.2784	2.85256	3.96386	3.56535	3.48135	4.67581	4.06983	3.23155	3.7353	2.75941
ENSMUSG00000000915	Hip1r	huntingtin interacting protein 1 related [Source:MGI Symbol;Acc:MGI:1352504]	protein_coding	6.63937	6.26204	-0.377326	0.414471	0.0289743	7.01415	6.5598	5.94084	6.46172	6.39905	6.56995	7.04554	6.35281	6.54184	7.50798	6.58206	5.86982	6.03188	6.00253	6.15994	6.25598	6.73279	6.40918	6.41278	6.16344
ENSMUSG00000024218	Taf11	TATA-box binding protein associated factor 11 [Source:MGI Symbol;Acc:MGI:1916026]	protein_coding	0.89688	2.66873	1.77185	-1.82258	0.0289928	2.34415	3.44938	-3.68304	2.82091	-3.10676	1.35761	3.02581	2.03412	1.3248	-0.598169	3.0271	2.18514	1.93256	0.994597	3.72491	2.23421	3.66929	1.81071	3.86764	3.24112
ENSMUSG00000031585	Gtf2e2	general transcription factor II E, polypeptide 2 (beta subunit) [Source:MGI Symbol;Acc:MGI:1915403]	protein_coding	3.51012	1.45412	-2.05601	1.74647	0.0290107	1.81973	3.44938	3.08515	4.72273	3.08307	4.42927	3.71302	3.60465	3.35095	3.84327	4.1313	1.33033	-3.90033	4.62823	2.65312	3.50049	3.05518	1.50037	-4.1039	1.74636
ENSMUSG00000023980	Taf8	TATA-box binding protein associated factor 8 [Source:MGI Symbol;Acc:MGI:1926879]	protein_coding	1.29443	3.25503	1.9606	-1.91418	0.0290238	-1.56274	4.18157	4.07851	2.47987	3.49315	2.53346	3.71302	-4.03197	-4.03275	2.09215	3.10664	3.38308	2.89409	3.75262	2.24786	3.32854	3.46284	3.29946	3.47353	3.60162
ENSMUSG00000082164	Gm13360	predicted gene 13360 [Source:MGI Symbol;Acc:MGI:3652147]	processed_pseudogene	0.178812	2.11782	1.93901	-1.88954	0.0290348	4.2111	2.0851	-0.875683	-1.42702	-3.10676	0.509614	1.05006	0.611885	2.78742	-4.0576	2.2386	3.29145	3.23922	0.366566	3.1045	1.27269	2.56975	1.81071	1.96219	1.32255
ENSMUSG00000042064	Myo3b	myosin IIIB [Source:MGI Symbol;Acc:MGI:2448580]	protein_coding	4.25073	3.27247	-0.978261	0.848969	0.0290401	3.12975	4.77369	4.15617	4.40587	4.80613	4.73715	4.36233	4.68571	3.91561	3.53486	2.85352	4.25553	3.59952	3.59363	2.92105	3.13328	2.64993	3.36431	2.33904	4.01485
ENSMUSG00000041733	Coq5	coenzyme Q5 methyltransferase [Source:MGI Symbol;Acc:MGI:1098643]	protein_coding	4.83387	4.29731	-0.53656	0.713763	0.0291098	5.81354	5.05015	4.48187	4.35434	4.99653	4.80729	4.70541	4.54168	3.95024	5.63763	4.24615	4.65533	3.98841	3.6486	4.50602	4.82566	5.20202	4.64442	4.25804	2.99842
ENSMUSG00000028760	Eif4g3	eukaryotic translation initiation factor 4 gamma, 3 [Source:MGI Symbol;Acc:MGI:1923935]	protein_coding	8.32367	8.13649	-0.187177	0.180951	0.0291283	8.35207	8.49738	8.62502	8.31949	8.44543	8.04619	8.3087	7.95565	8.28776	8.39901	8.15505	8.29071	8.18813	8.12327	8.33131	8.22504	8.09063	8.06779	8.02828	7.86473
ENSMUSG00000021546	Hnrnpk	heterogeneous nuclear ribonucleoprotein K [Source:MGI Symbol;Acc:MGI:99894]	protein_coding	7.19965	7.43208	0.232429	-0.269974	0.0293638	6.97808	6.99506	6.8297	7.22044	7.32891	7.09758	6.97764	7.56375	7.3363	7.66904	7.56783	7.42545	7.12134	7.56624	7.18689	7.40522	7.26861	7.32106	7.85066	7.6075
ENSMUSG00000015090	Ptgds	prostaglandin D2 synthase (brain) [Source:MGI Symbol;Acc:MGI:99261]	protein_coding	2.9278	4.20085	1.27304	-1.22026	0.0293883	3.71205	1.17437	0.56489	-1.42702	4.09291	3.11052	3.82967	4.14295	5.0991	4.97857	5.66651	4.69163	3.6771	3.98395	3.80659	3.99054	3.549	3.42637	4.73215	4.48463
ENSMUSG00000025498	Irf7	interferon regulatory factor 7 [Source:MGI Symbol;Acc:MGI:1859212]	protein_coding	-2.6278	-0.211123	2.41668	-2.30234	0.0294045	-4.3701	-3.46948	-3.68304	0.894907	-3.10676	0.850651	-2.85683	-4.03197	-2.44779	-4.0576	1.8202	1.39046	2.84114	-0.770938	-2.96159	-2.97524	1.83279	-0.821557	-4.1039	1.63742
ENSMUSG00000091255	Speer4e	spermatogenesis associated glutamate (E)-rich protein 4e [Source:MGI Symbol;Acc:MGI:2668871]	protein_coding	-1.69629	-3.59175	-1.89546	1.71788	0.0294428	-1.56274	-0.662129	-3.68304	-1.42702	-3.10676	-3.39728	-2.85683	1.25343	-4.03275	2.51226	-4.92127	-4.22425	-3.90033	-3.09287	-2.96159	-2.97524	-2.55953	-3.14349	-4.1039	-4.035
ENSMUSG00000034290	Nek9	NIMA (never in mitosis gene a)-related expressed kinase 9 [Source:MGI Symbol;Acc:MGI:2387995]	protein_coding	5.04433	5.54942	0.505086	-0.475315	0.0294665	5.23167	4.65464	5.20266	5.39316	4.27695	5.36095	5.37679	5.39639	4.62188	4.92824	5.5144	5.0213	5.63689	5.57602	5.45204	5.9466	5.30466	5.94663	5.16054	5.9351
ENSMUSG00000047875	Gpr157	G protein-coupled receptor 157 [Source:MGI Symbol;Acc:MGI:2442046]	protein_coding	1.96761	-0.435716	-2.40333	2.21374	0.0295554	-2.04817	3.2987	2.75991	3.09654	0.800131	2.27515	2.35262	2.86285	1.3248	2.95363	1.97355	-2.63929	-3.90033	-3.09287	-0.154235	-1.39028	0.899903	2.4111	1.32236	0.212926
ENSMUSG00000028064	Sema4a	sema domain, immunoglobulin domain (Ig), transmembrane domain (TM) and short cytoplasmic domain, (semaphorin) 4A [Source:MGI Symbol;Acc:MGI:107560]	protein_coding	5.32304	4.63897	-0.684069	0.760413	0.0295845	5.87902	5.77607	5.68547	5.69192	5.40499	5.23572	4.93107	4.32118	5.08878	5.2162	4.28575	5.03077	1.88103	4.83195	5.03276	5.49643	4.97185	5.09013	4.50712	5.26191
ENSMUSG00000030035	Wbp1	WW domain binding protein 1 [Source:MGI Symbol;Acc:MGI:104710]	protein_coding	2.42761	3.40137	0.973759	-1.33662	0.029602	-1.20017	2.87037	3.25948	0.894907	3.60749	3.07846	3.85741	2.88689	3.35095	1.67032	4.02417	3.3978	4.65042	3.24698	3.48135	2.75268	1.83279	4.07568	2.90732	3.64448
ENSMUSG00000097434	Gm16630	predicted gene, 16630 [Source:MGI Symbol;Acc:MGI:4439554]	lincRNA	-2.1877	0.335095	2.5228	-2.41266	0.0296206	3.4308	-3.46948	-3.68304	-1.42702	-3.10676	1.35761	-2.85683	-4.03197	-4.03275	-4.0576	1.64859	-1.90233	-3.90033	2.03642	1.43073	1.11222	3.37121	2.73916	-4.1039	0.919195
ENSMUSG00000099181	Mir6905	microRNA 6905 [Source:MGI Symbol;Acc:MGI:5531261]	miRNA	-1.99767	-3.59175	-1.59408	1.8698	0.0297209	-4.3701	-3.46948	-3.68304	1.38033	-3.10676	0.850651	-2.85683	-4.03197	3.36812	-4.0576	-4.92127	-4.22425	-3.90033	-3.09287	-2.96159	-2.97524	-2.55953	-3.14349	-4.1039	-4.035
ENSMUSG00000025354	Dnajc14	DnaJ heat shock protein family (Hsp40) member C14 [Source:MGI Symbol;Acc:MGI:1921580]	protein_coding	3.61041	4.26696	0.656557	-0.856506	0.0297744	3.06453	2.63904	5.08183	4.59535	0.800131	3.95145	4.08568	4.59374	4.45509	2.83722	4.46459	4.4517	5.08551	3.24698	3.18816	4.47597	3.59022	4.7207	4.93776	4.50803
ENSMUSG00000079450	Cldn34c1	claudin 34C1 [Source:MGI Symbol;Acc:MGI:1920311]	protein_coding	-1.21903	1.13509	2.35413	-2.35347	0.0298482	-4.3701	-3.46948	-3.68304	-1.42702	2.6746	2.27515	2.00115	-4.03197	-4.03275	1.87314	1.67864	0.168063	3.1977	0.366566	1.99261	2.51661	-2.55953	0.763405	2.40389	0.822979
ENSMUSG00000021257	Angel1	angel homolog 1 (Drosophila) [Source:MGI Symbol;Acc:MGI:1915987]	protein_coding	2.86146	0.665254	-2.1962	2.11923	0.0298622	3.08111	3.87924	3.16245	2.66044	4.36085	2.86951	0.602597	3.43563	1.80014	2.76258	3.81682	2.18514	-3.90033	3.21091	3.4478	-0.167887	-2.55953	2.28278	-4.1039	2.44073
ENSMUSG00000023021	Cers5	ceramide synthase 5 [Source:MGI Symbol;Acc:MGI:1919199]	protein_coding	5.13298	4.51449	-0.618493	0.618389	0.0298684	4.91761	5.46421	5.1016	5.51549	4.986	5.55401	5.6628	4.59374	4.89502	4.63937	4.65048	4.29538	2.43952	5.06195	4.86496	5.12805	4.7892	5.18294	3.74785	4.98459
ENSMUSG00000060257	Scrt2	scratch family zinc finger 2 [Source:MGI Symbol;Acc:MGI:2139287]	protein_coding	2.69227	4.13553	1.44326	-1.80697	0.0299127	-4.3701	3.03831	2.29424	1.7429	4.15063	3.44821	3.25169	4.22069	4.20086	4.94521	4.486	4.4232	3.48337	3.94056	4.11523	3.29154	4.84135	3.48587	5.27331	4.01485
ENSMUSG00000089259	Gm25712	predicted gene, 25712 [Source:MGI Symbol;Acc:MGI:5455489]	rRNA	-3.28479	-1.29566	1.98913	-1.84846	0.0299598	-4.3701	-3.46948	-3.68304	-1.42702	-3.10676	-3.39728	-2.85683	-4.03197	-4.03275	-2.47264	1.34552	2.04253	-3.90033	0.994597	-2.96159	0.194683	-2.55953	-3.14349	-0.933978	-4.035
ENSMUSG00000098271	Gm27828	predicted gene, 27828 [Source:MGI Symbol;Acc:MGI:5531210]	miRNA	-2.7356	-0.253433	2.48217	-2.31839	0.0299673	-4.3701	-3.46948	-3.68304	-1.42702	-3.10676	-1.07535	1.89805	-4.03197	-4.03275	-4.0576	0.751156	2.04253	-3.90033	-3.09287	-2.96159	-2.97524	1.96403	1.7145	2.40389	1.51959
ENSMUSG00000010721	Lmbr1	limb region 1 [Source:MGI Symbol;Acc:MGI:1861746]	protein_coding	5.33855	4.78716	-0.551393	0.595947	0.0300174	5.63412	4.90989	6.15774	5.39316	5.43627	5.81461	5.39583	4.60827	5.50446	4.53111	4.98712	4.78417	3.48337	5.3292	4.93928	4.77295	5.59529	4.70826	4.30972	4.96218
ENSMUSG00000081641	Gm9439	predicted gene 9439 [Source:MGI Symbol;Acc:MGI:3645164]	processed_pseudogene	-1.92481	-3.59175	-1.66694	1.6699	0.0300223	3.20733	-3.46948	-3.68304	-1.42702	-1.5218	0.303163	-0.534906	-4.03197	-4.03275	-4.0576	-4.92127	-4.22425	-3.90033	-3.09287	-2.96159	-2.97524	-2.55953	-3.14349	-4.1039	-4.035
ENSMUSG00000022864	D16Ertd472e	DNA segment, Chr 16, ERATO Doi 472, expressed [Source:MGI Symbol;Acc:MGI:1196400]	protein_coding	-1.38981	1.46803	2.85784	-2.89347	0.0301539	-4.3701	3.37601	-3.68304	-1.42702	-3.10676	3.49754	-2.85683	2.76244	-4.03275	-4.0576	3.20285	-4.22425	4.68838	2.9295	-2.96159	2.38231	2.93232	1.38008	3.63081	0.719886
ENSMUSG00000041272	Tox	thymocyte selection-associated high mobility group box [Source:MGI Symbol;Acc:MGI:2181659]	protein_coding	2.9077	4.36281	1.45511	-1.5842	0.0301815	2.25926	3.96514	4.4307	2.27342	3.92666	4.58572	3.33299	4.54168	-4.03275	3.79415	4.06457	4.77856	5.20033	3.24698	4.47304	4.71824	4.09868	4.59122	4.32655	4.12991
ENSMUSG00000030399	Ckm	creatine kinase, muscle [Source:MGI Symbol;Acc:MGI:88413]	protein_coding	-2.96779	-0.695624	2.27217	-2.11933	0.0301942	-4.3701	-3.46948	-3.68304	-1.42702	-3.10676	-3.39728	-2.85683	0.722916	-4.03275	-4.0576	0.504995	1.79811	3.6771	-3.09287	0.497842	-2.97524	-2.55953	-3.14349	-4.1039	2.44073
ENSMUSG00000037262	Kin	Kin17 DNA and RNA binding protein [Source:MGI Symbol;Acc:MGI:96676]	protein_coding	2.69817	3.88822	1.19005	-1.04883	0.0302478	1.51255	2.72034	4.37766	-1.42702	4.42462	3.91561	2.69775	3.02331	3.22463	2.51226	4.06457	4.08408	3.84786	4.57247	2.96915	4.30088	4.33529	3.67669	3.22701	3.8042
ENSMUSG00000003316	Glg1	golgi apparatus protein 1 [Source:MGI Symbol;Acc:MGI:104967]	protein_coding	7.66921	7.52804	-0.141168	0.273516	0.0302863	7.71703	7.67071	7.82525	7.65246	7.54698	7.90593	7.2293	7.48225	7.47454	8.18766	7.17578	7.5827	7.0341	7.45113	7.72753	7.30205	8.03012	7.77165	7.73805	7.46733
ENSMUSG00000024661	Fth1	ferritin heavy polypeptide 1 [Source:MGI Symbol;Acc:MGI:95588]	protein_coding	5.66142	6.2274	0.56598	-1.27228	0.0302868	5.20544	3.94837	4.15617	6.02419	5.02767	4.53936	5.38634	7.17687	6.91196	8.23788	9.28521	6.38585	6.17782	6.27127	5.41779	5.39545	5.16157	4.6313	7.06414	6.48365
ENSMUSG00000050627	Gpd1l	glycerol-3-phosphate dehydrogenase 1-like [Source:MGI Symbol;Acc:MGI:1289257]	protein_coding	3.25931	3.95757	0.698262	-1.15871	0.0303545	0.153464	4.03036	3.25948	3.09654	1.5371	4.51561	3.44695	4.37317	3.93879	4.24161	4.91951	3.8685	4.39888	3.6486	3.57757	3.32854	3.27336	3.48587	5.36166	3.71319
ENSMUSG00000082287	Gm15333	predicted gene 15333 [Source:MGI Symbol;Acc:MGI:3705523]	processed_pseudogene	-1.07966	1.23773	2.31739	-2.26084	0.0303597	-4.3701	2.02237	-3.68304	-1.42702	-3.10676	2.43561	1.23063	0.491591	-0.332315	-4.0576	1.00947	2.21869	-3.90033	2.46172	1.43073	2.15404	1.52793	1.10444	1.51081	2.85982
ENSMUSG00000069678	Pcgf1	polycomb group ring finger 1 [Source:MGI Symbol;Acc:MGI:1917087]	protein_coding	0.146954	2.74508	2.59813	-2.37264	0.030432	-2.78513	-3.46948	3.13714	3.21684	3.23309	3.23208	1.53548	-0.125081	-2.44779	-4.0576	2.59443	3.94065	4.39888	-1.5079	2.53026	3.13328	3.16839	3.08533	3.29698	2.81049
ENSMUSG00000087292	Gm13832	predicted gene 13832 [Source:MGI Symbol;Acc:MGI:3650708]	lincRNA	-0.109048	-2.19752	-2.08848	2.38079	0.0304387	-2.78513	1.57491	3.16245	2.03241	2.25079	0.995041	-2.85683	2.62624	-4.03275	-4.0576	0.806651	-4.22425	-3.90033	0.366566	-2.96159	0.194683	-2.55953	-1.55852	-4.1039	-4.035
ENSMUSG00000035992	Fnip1	folliculin interacting protein 1 [Source:MGI Symbol;Acc:MGI:2444668]	protein_coding	5.84292	6.51269	0.66977	-0.574941	0.0304603	5.91183	3.3507	6.22235	6.32117	5.89042	6.32553	6.02886	6.0986	6.33028	5.94943	6.08926	6.55464	7.28144	6.90854	6.37603	6.62653	6.41489	6.45457	6.45738	5.96359
ENSMUSG00000020079	Supv3l1	suppressor of var1, 3-like 1 (S. cerevisiae) [Source:MGI Symbol;Acc:MGI:2441711]	protein_coding	3.56181	4.4632	0.901387	-1.0451	0.0304633	0.759186	3.91422	3.99644	4.06483	2.62116	4.50359	5.32804	4.61549	4.38087	1.43425	4.03002	4.39413	4.86454	4.30801	4.55411	4.73212	5.06252	3.8223	4.6	4.26421
ENSMUSG00000098703	Gm27527	predicted gene, 27527 [Source:MGI Symbol;Acc:MGI:5530909]	miRNA	-3.44328	-1.31717	2.12612	-2.04441	0.0304683	-4.3701	-3.46948	-3.68304	-1.42702	-3.10676	-3.39728	-2.85683	-4.03197	-4.03275	-4.0576	0.911621	0.299308	3.27958	-3.09287	-2.96159	-2.97524	2.64993	-3.14349	-4.1039	-4.035
ENSMUSG00000038827	Fam206a	family with sequence similarity 206, member A [Source:MGI Symbol;Acc:MGI:2677850]	protein_coding	4.72022	4.18107	-0.539151	0.658014	0.0304684	4.5928	4.86591	5.08183	4.40587	4.97539	4.21005	5.00735	4.52645	4.32039	5.2162	4.05315	3.60229	4.81735	4.1263	3.60827	4.73212	4.60034	5.29531	2.90732	4.06829
ENSMUSG00000041479	Syt15	synaptotagmin XV [Source:MGI Symbol;Acc:MGI:2442166]	protein_coding	-2.34195	0.101309	2.44326	-2.32748	0.0305005	-4.3701	-3.46948	-3.68304	-1.42702	-1.5218	-3.39728	0.843605	1.69595	-4.03275	-4.0576	0.693441	1.2676	3.59952	0.366566	-1.37663	-1.39028	-2.55953	2.52894	-4.1039	1.98737
ENSMUSG00000088571	Gm25455	predicted gene, 25455 [Source:MGI Symbol;Acc:MGI:5455232]	misc_RNA	-2.32686	0.00927808	2.33613	-2.15931	0.0305382	-4.3701	-3.46948	-3.68304	0.157942	-3.10676	3.01211	0.313091	-4.03197	-4.03275	-4.0576	-0.397707	2.18514	-3.90033	0.814025	-0.639662	-0.167887	-2.55953	2.14192	0.144024	2.47279
ENSMUSG00000029371	Cxcl5	chemokine (C-X-C motif) ligand 5 [Source:MGI Symbol;Acc:MGI:1096868]	protein_coding	-1.96469	-3.59175	-1.62705	1.67347	0.0305694	-4.3701	-3.46948	-3.68304	-1.42702	2.25079	0.303163	-2.85683	1.69595	-4.03275	-4.0576	-4.92127	-4.22425	-3.90033	-3.09287	-2.96159	-2.97524	-2.55953	-3.14349	-4.1039	-4.035
ENSMUSG00000084918	Gm12708	predicted gene 12708 [Source:MGI Symbol;Acc:MGI:3652178]	lincRNA	-3.44328	-1.44301	2.00027	-1.79736	0.0305707	-4.3701	-3.46948	-3.68304	-1.42702	-3.10676	-3.39728	-2.85683	-4.03197	-4.03275	-4.0576	-1.01438	-4.22425	-3.90033	-3.09287	1.43073	1.11222	-2.55953	0.0264394	-4.1039	1.89574
ENSMUSG00000025157	Zdhhc16	zinc finger, DHHC domain containing 16 [Source:MGI Symbol;Acc:MGI:1921418]	protein_coding	0.0797417	2.39472	2.31498	-2.25521	0.0305717	-4.3701	3.89684	3.35039	2.47987	-3.10676	2.48537	2.75788	1.39429	-4.03275	-4.0576	2.52994	0.419602	1.22895	2.11659	2.16769	3.09085	3.97963	2.14192	3.20898	3.06303
ENSMUSG00000098045	Gm26979	predicted gene, 26979 [Source:MGI Symbol;Acc:MGI:5504094]	lincRNA	-1.45084	1.42772	2.87855	-2.57908	0.0305913	-4.3701	-3.46948	2.33933	-1.42702	3.23309	1.35761	-0.0494795	-4.03197	-4.03275	-4.0576	1.99759	3.71238	4.72538	2.26469	1.89639	0.725197	4.26065	2.83379	-4.1039	-4.035
ENSMUSG00000066607	6030419C18Rik	RIKEN cDNA 6030419C18 gene [Source:MGI Symbol;Acc:MGI:2442108]	protein_coding	4.49528	5.09231	0.597029	-0.792397	0.0306077	3.30938	4.31842	3.23583	5.14283	3.08307	4.05393	4.64301	5.34089	5.56902	6.25642	5.91715	4.91785	5.41934	4.64184	4.89016	5.14888	4.84135	4.20524	5.77415	5.16712
ENSMUSG00000025602	Zfp202	zinc finger protein 202 [Source:MGI Symbol;Acc:MGI:1933401]	protein_coding	1.78345	3.35218	1.56873	-1.74414	0.0306196	-4.3701	3.13043	4.24177	4.72273	2.38509	3.14188	1.89805	2.68227	1.25265	-1.25025	3.41412	2.80917	2.72903	3.31653	4.42211	3.13328	4.09868	2.28278	4.02022	3.29592
ENSMUSG00000084413	Gm12017	predicted gene 12017 [Source:MGI Symbol;Acc:MGI:3651377]	processed_pseudogene	-2.09087	-3.59175	-1.50088	1.57955	0.0306382	-4.3701	-3.46948	-3.68304	-1.42702	1.93763	-3.39728	1.53548	0.0554915	-4.03275	-4.0576	-4.92127	-4.22425	-3.90033	-3.09287	-2.96159	-2.97524	-2.55953	-3.14349	-4.1039	-4.035
ENSMUSG00000050567	Maml1	mastermind like 1 (Drosophila) [Source:MGI Symbol;Acc:MGI:1890504]	protein_coding	1.81083	3.16755	1.35672	-1.8156	0.0306873	-4.3701	2.87037	1.74323	-1.42702	3.4324	3.31697	3.0739	3.67539	2.95593	2.83722	3.26361	3.9204	4.61142	2.9295	3.06078	2.31016	1.14091	3.33225	3.37991	3.72655
ENSMUSG00000074607	Tox2	TOX high mobility group box family member 2 [Source:MGI Symbol;Acc:MGI:3611233]	protein_coding	4.98221	4.50962	-0.472591	0.628419	0.0306957	5.71338	5.79496	4.15617	4.6815	4.88759	4.29621	5.05605	4.85373	4.91853	5.464	4.58454	4.26359	4.58751	3.96242	4.75951	5.24876	4.60034	5.23589	3.6172	4.23646
ENSMUSG00000030775	Trat1	T cell receptor associated transmembrane adaptor 1 [Source:MGI Symbol;Acc:MGI:1924897]	protein_coding	-0.42322	-2.4023	-1.97908	2.21608	0.030771	2.37137	-3.46948	1.74323	-1.42702	1.93763	2.02899	1.89805	-1.22462	-4.03275	-4.0576	-4.92127	-4.22425	-3.90033	2.46172	-2.96159	-2.97524	-2.55953	0.0264394	-4.1039	-0.865077
ENSMUSG00000051490	Foxd4	forkhead box D4 [Source:MGI Symbol;Acc:MGI:1347467]	protein_coding	-1.33072	-3.59175	-2.26103	1.98793	0.0308276	3.20733	-3.46948	-3.68304	-1.42702	-3.10676	-3.39728	-2.85683	2.88689	-4.03275	2.57176	-4.92127	-4.22425	-3.90033	-3.09287	-2.96159	-2.97524	-2.55953	-3.14349	-4.1039	-4.035
ENSMUSG00000044847	Lsm11	U7 snRNP-specific Sm-like protein LSM11 [Source:MGI Symbol;Acc:MGI:1919540]	protein_coding	-0.456063	1.83332	2.28938	-2.25101	0.0308571	-4.3701	-3.46948	-3.68304	2.9653	-3.10676	-0.589922	2.50072	-0.862046	2.5966	3.4581	2.35486	2.25148	4.2746	2.19254	0.497842	1.27269	1.6884	-0.336131	2.33904	1.79789
ENSMUSG00000033581	Igf2bp2	insulin-like growth factor 2 mRNA binding protein 2 [Source:MGI Symbol;Acc:MGI:1890358]	protein_coding	-0.214396	1.72838	1.94278	-2.07405	0.0309307	4.36799	-3.46948	-1.36111	-1.42702	2.02252	-3.39728	2.56943	2.11778	0.490807	-4.0576	2.19767	2.25148	1.59152	1.66202	0.73885	1.54832	0.610397	1.50037	1.51081	3.67236
ENSMUSG00000028933	Xrcc2	X-ray repair complementing defective repair in Chinese hamster cells 2 [Source:MGI Symbol;Acc:MGI:1927345]	protein_coding	2.37903	3.53097	1.15194	-1.16614	0.0309355	2.64113	0.230956	1.52642	3.43096	1.64813	4.05393	2.63502	4.35605	2.19606	1.07168	3.74051	3.24335	3.41255	4.808	2.53026	3.43415	2.79802	4.27437	3.22701	3.84152
ENSMUSG00000006288	Ttc5	tetratricopeptide repeat domain 5 [Source:MGI Symbol;Acc:MGI:2683584]	protein_coding	5.03532	4.52709	-0.508233	0.692731	0.0310124	5.65643	4.59121	4.44108	4.55026	4.93216	5.6715	5.0798	4.91931	5.22699	5.28447	4.61983	4.32649	2.24942	5.27782	4.8132	5.23908	5.26702	5.57419	3.60346	4.30039
ENSMUSG00000035439	Haus8	4HAUS augmin-like complex, subunit 8 [Source:MGI Symbol;Acc:MGI:1923728]	protein_coding	1.16518	3.13794	1.97276	-2.0884	0.0310168	2.76945	3.62855	3.03121	-1.42702	4.58673	1.88813	2.75788	2.50719	-4.03275	-4.0576	3.0271	2.51721	5.93098	2.97322	2.0828	2.06915	3.74425	2.83379	3.05597	3.14491
ENSMUSG00000051950	B3glct	beta-3-glucosyltransferase [Source:MGI Symbol;Acc:MGI:2685903]	protein_coding	4.16624	2.64961	-1.51664	1.47471	0.0310197	3.93824	4.0619	5.30848	3.21684	5.44399	4.47924	3.6189	4.39009	3.71544	3.48929	4.18987	3.41237	-3.90033	2.78978	3.63832	1.97895	4.15472	3.702	3.48855	3.04181
ENSMUSG00000083951	Gm13786	predicted gene 13786 [Source:MGI Symbol;Acc:MGI:3649782]	processed_pseudogene	1.86693	-0.472683	-2.33961	2.51516	0.0310923	2.07285	3.7879	4.01045	2.9653	3.4631	3.17258	2.81559	1.01242	-0.573323	-4.0576	-3.33631	3.4268	-3.90033	-1.5079	2.71084	3.13328	0.247827	-3.14349	1.67746	-4.035
ENSMUSG00000087264	Gad1os	glutamate decarboxylase 1, opposite strand [Source:MGI Symbol;Acc:MGI:1916236]	antisense	-2.2656	0.0704734	2.33607	-2.26379	0.0311942	-4.3701	3.44938	1.17494	-1.42702	-3.10676	-3.39728	-2.85683	-4.03197	-4.03275	-4.0576	0.436283	1.65839	-3.90033	0.0770591	-0.639662	1.11222	0.610397	-1.55852	0.754078	2.15482
ENSMUSG00000059555	Tor4a	torsin family 4, member A [Source:MGI Symbol;Acc:MGI:2442720]	protein_coding	-2.33661	-0.186615	2.14999	-2.10418	0.0312039	-4.3701	2.31188	-3.68304	-1.42702	-3.10676	-3.39728	-2.85683	1.25343	-4.03275	-4.0576	1.18726	1.88427	3.50055	-0.770938	0.945301	-2.97524	-2.55953	-3.14349	-1.78198	1.84764
ENSMUSG00000091313	Fth-ps2	ferritin heavy chain, pseudogene 2 [Source:MGI Symbol;Acc:MGI:104594]	processed_pseudogene	0.756437	2.47083	1.7144	-1.91754	0.0312179	-2.04817	-0.0100523	1.52642	-1.42702	2.72613	3.44821	0.602597	3.24415	3.5597	-4.0576	3.16088	2.43396	1.71438	2.03642	2.53026	3.68297	0.247827	2.63787	2.81496	3.44881
ENSMUSG00000043587	Pxylp1	2-phosphoxylose phosphatase 1 [Source:MGI Symbol;Acc:MGI:2442444]	protein_coding	4.36812	3.59219	-0.775926	0.874197	0.0312656	5.01145	4.55842	5.06851	4.06483	5.42072	3.96905	4.26211	4.68571	3.3851	3.25528	3.53406	3.72411	2.89409	4.92394	3.57757	4.1437	4.01033	4.40341	2.81496	1.89574
ENSMUSG00000083149	Gm11380	predicted gene 11380 [Source:MGI Symbol;Acc:MGI:3650782]	processed_pseudogene	-0.658116	-2.59302	-1.9349	2.28882	0.0312779	-4.3701	1.73997	1.27116	1.7429	3.19702	1.35761	-2.85683	-4.03197	-0.573323	-4.0576	0.208014	-4.22425	-3.90033	-3.09287	-2.96159	1.88274	-2.55953	-3.14349	-4.1039	-4.035
ENSMUSG00000020519	Sap30l	SAP30-like [Source:MGI Symbol;Acc:MGI:1354709]	protein_coding	0.236835	2.14915	1.91231	-2.32208	0.0312827	-4.3701	-3.46948	0.70928	-1.42702	0.800131	-0.589922	2.97606	1.94531	2.11699	3.67711	4.22594	3.12447	0.00656052	-3.09287	2.593	2.75268	3.70726	1.81071	3.2798	3.08394
ENSMUSG00000058153	Sez6l	seizure related 6 homolog like [Source:MGI Symbol;Acc:MGI:1935121]	protein_coding	6.25782	5.8165	-0.441316	0.439808	0.0312956	6.06973	6.15074	6.74218	6.34777	6.41091	5.87185	5.32804	6.15414	6.27445	7.22838	5.8058	6.42949	5.44174	5.64523	5.88076	5.56779	5.34134	6.18967	6.25255	5.61066
ENSMUSG00000019214	Chtf18	CTF18, chromosome transmission fidelity factor 18 [Source:MGI Symbol;Acc:MGI:2384887]	protein_coding	-1.25882	0.837804	2.09662	-2.29557	0.0312968	-4.3701	-0.0100523	0.223853	-1.42702	-3.10676	-3.39728	-0.534906	2.34307	-4.03275	1.72376	2.59443	2.3456	-3.90033	0.814025	-0.639662	0.484189	2.19536	-1.55852	2.61034	3.4326
ENSMUSG00000030589	Rasgrp4	RAS guanyl releasing protein 4 [Source:MGI Symbol;Acc:MGI:2386851]	protein_coding	-1.44997	1.01971	2.46969	-2.46441	0.0313422	1.18449	2.41316	-3.68304	-1.42702	-3.10676	-3.39728	1.39109	0.215956	-4.03275	-4.0576	2.2386	2.43396	3.15495	2.19254	-2.96159	0.931648	2.39467	1.6114	-4.1039	2.30485
ENSMUSG00000044378	Slc15a5	solute carrier family 15, member 5 [Source:MGI Symbol;Acc:MGI:3607714]	protein_coding	-0.964629	-3.08731	-2.12268	2.1715	0.0313547	3.56654	2.59661	-3.68304	-1.42702	-3.10676	-3.39728	2.50072	-4.03197	-4.03275	1.36866	0.123125	-4.22425	-3.90033	-3.09287	-2.96159	-2.97524	-2.55953	-3.14349	-4.1039	-4.035
ENSMUSG00000025268	Maged2	melanoma antigen, family D, 2 [Source:MGI Symbol;Acc:MGI:1933391]	protein_coding	1.79796	3.30486	1.50691	-1.76698	0.0313624	3.33726	4.36972	0.70928	4.45562	0.980704	1.55692	2.09736	4.03949	-4.03275	0.465962	4.27595	2.28354	4.13859	2.88441	4.17796	2.63947	2.08433	4.43394	3.65765	2.47279
ENSMUSG00000080985	Gm13559	predicted gene 13559 [Source:MGI Symbol;Acc:MGI:3651672]	processed_pseudogene	-0.778509	-2.76183	-1.98332	2.22564	0.0313824	1.46279	2.59661	-3.68304	-1.42702	3.94852	-0.227351	1.66673	-4.03197	-4.03275	-4.0576	-1.75134	-4.22425	-3.90033	-3.09287	2.16769	-2.97524	-2.55953	-3.14349	-4.1039	-4.035
ENSMUSG00000027315	Spint1	serine protease inhibitor, Kunitz type 1 [Source:MGI Symbol;Acc:MGI:1338033]	protein_coding	-1.75803	0.502496	2.26053	-2.29334	0.0313865	-4.3701	-3.46948	0.840524	-1.42702	-3.10676	2.21743	-2.85683	-2.44701	-4.03275	1.07168	1.18726	0.729942	-3.90033	1.4307	1.99261	3.04713	-2.55953	-0.821557	2.33904	1.57971
ENSMUSG00000021794	Glud1	glutamate dehydrogenase 1 [Source:MGI Symbol;Acc:MGI:95753]	protein_coding	5.67449	5.94604	0.271545	-0.815161	0.0314162	5.18641	5.86814	3.78457	6.60089	5.95123	4.89274	5.35748	6.66413	5.83607	6.60329	7.84132	5.96433	5.67142	5.83491	4.53826	5.3779	6.07347	5.16485	6.70587	6.28805
ENSMUSG00000046204	Pnma2	paraneoplastic antigen MA2 [Source:MGI Symbol;Acc:MGI:2444129]	protein_coding	5.12291	4.40362	-0.719284	0.583377	0.0314314	5.47068	5.20647	4.42025	5.25948	5.41288	4.97341	4.49189	5.0042	5.16937	5.82045	4.90687	4.18089	4.61142	4.89013	4.5853	4.587	2.19536	4.47857	4.72582	4.87489
ENSMUSG00000065304	Gm23245	predicted gene, 23245 [Source:MGI Symbol;Acc:MGI:5453022]	snoRNA	-2.4179	0.221308	2.63921	-2.06051	0.0314857	-4.3701	-3.46948	-3.68304	3.78243	-3.10676	-3.39728	2.18756	-4.03197	-4.03275	-4.0576	-0.0632883	2.21869	-3.90033	2.26469	0.73885	2.57935	1.96403	2.96504	-4.1039	-2.45004
ENSMUSG00000000701	Tcl1b5	T cell leukemia/lymphoma 1B, 5 [Source:MGI Symbol;Acc:MGI:1351635]	protein_coding	-1.97021	-3.59175	-1.62154	1.75849	0.0315758	-4.3701	2.25844	-3.68304	-1.42702	-3.10676	0.850651	-2.85683	0.722916	-4.03275	-4.0576	-4.92127	-4.22425	-3.90033	-3.09287	-2.96159	-2.97524	-2.55953	-3.14349	-4.1039	-4.035
ENSMUSG00000085290	Gm16129	predicted gene 16129 [Source:MGI Symbol;Acc:MGI:3801947]	processed_pseudogene	-3.44328	-1.47941	1.96388	-1.74375	0.0316679	-4.3701	-3.46948	-3.68304	-1.42702	-3.10676	-3.39728	-2.85683	-4.03197	-4.03275	-4.0576	-0.277413	1.92549	-3.90033	-3.09287	0.497842	0.194683	-2.55953	0.556954	-4.1039	-4.035
ENSMUSG00000062981	Mrpl42	mitochondrial ribosomal protein L42 [Source:MGI Symbol;Acc:MGI:1333774]	protein_coding	2.59815	3.71537	1.11722	-1.60953	0.0316688	-2.78513	4.56944	3.49687	4.40587	-0.299404	2.02899	3.44695	4.32118	3.5597	3.23702	4.08155	4.41599	3.59952	3.72731	1.12587	3.89512	4.04038	4.1694	4.04076	4.05776
ENSMUSG00000034610	Zcchc11	zinc finger, CCHC domain containing 11 [Source:MGI Symbol;Acc:MGI:2445126]	protein_coding	7.38371	7.25413	-0.12959	0.273902	0.0316797	7.46871	7.22313	7.57612	7.14663	7.70622	7.87127	7.81647	7.11968	7.05139	6.85753	6.74273	7.11949	6.28578	7.59801	7.74145	7.68743	7.60663	7.62553	6.93021	7.204
ENSMUSG00000025010	Ccnj	cyclin J [Source:MGI Symbol;Acc:MGI:2443297]	protein_coding	1.85412	3.52595	1.67183	-1.66526	0.0317579	-2.78513	-3.46948	3.4359	3.52718	3.16003	2.15731	3.29291	2.44376	3.02253	3.75618	2.85352	3.4268	4.76145	3.05688	2.96915	3.32854	4.12697	3.67669	3.8561	3.2034
ENSMUSG00000095332	Gm9821	predicted gene 9821 [Source:MGI Symbol;Acc:MGI:3704208]	protein_coding	1.30512	3.0218	1.71668	-1.59885	0.0319404	3.20733	-3.46948	1.44625	-1.42702	2.44783	0.995041	3.20925	3.00145	2.65375	0.986794	3.47534	3.74729	3.86122	3.21091	2.96915	3.56392	2.19536	3.19636	1.62402	2.37439
ENSMUSG00000097758		#N/A	#N/A	-3.21109	-1.19586	2.01523	-1.97351	0.0319629	-4.3701	-3.46948	-3.68304	-1.42702	-3.10676	-3.39728	-2.85683	-1.71004	-4.03275	-4.0576	-0.833806	0.633727	-3.90033	-3.09287	-2.96159	0.194683	2.08433	-3.14349	-4.1039	3.16467
ENSMUSG00000082332	Gm13384	predicted gene 13384 [Source:MGI Symbol;Acc:MGI:3650826]	processed_pseudogene	-1.74416	-3.43325	-1.68909	1.71065	0.0319947	3.22236	-3.46948	-2.09808	-1.42702	-3.10676	1.24658	0.313091	-4.03197	-4.03275	-4.0576	-3.33631	-4.22425	-3.90033	-3.09287	-2.96159	-2.97524	-2.55953	-3.14349	-4.1039	-4.035
ENSMUSG00000086059		#N/A	#N/A	-1.19771	1.254	2.45171	-2.1917	0.0321645	-4.3701	-3.46948	-3.68304	2.27342	-3.10676	1.64712	1.66673	-0.57254	-4.03275	1.67032	1.67864	1.79811	1.93256	2.9295	1.56197	0.725197	3.1129	1.9858	0.850293	-4.035
ENSMUSG00000075012	Fjx1	four jointed box 1 (Drosophila) [Source:MGI Symbol;Acc:MGI:1341907]	protein_coding	2.71597	3.02459	0.30862	-0.886201	0.0321743	2.86831	2.8343	3.11138	2.03241	3.71342	0.995041	0.313091	3.38588	3.89206	4.01386	4.90687	4.14643	4.91665	2.97322	3.01569	1.97895	0.247827	0.556954	3.53272	3.97062
ENSMUSG00000031812	Map1lc3b	microtubule-associated protein 1 light chain 3 beta [Source:MGI Symbol;Acc:MGI:1914693]	protein_coding	4.32473	4.859	0.534279	-0.723169	0.0321773	3.75402	5.1489	2.82476	4.55026	4.11241	3.70076	3.88463	5.44579	4.60024	5.22549	5.73605	4.66753	4.44397	4.14554	4.9026	4.71824	4.73509	4.24022	5.46785	5.53295
ENSMUSG00000000439	Mkrn2	makorin, ring finger protein, 2 [Source:MGI Symbol;Acc:MGI:1914277]	protein_coding	2.87048	3.86278	0.992297	-0.982772	0.0322275	3.3781	1.2854	1.07185	1.7429	3.40104	4.21005	2.18756	3.76893	2.81274	4.84628	4.26113	4.23107	4.65042	3.31653	3.18816	3.59461	4.12697	3.36431	3.924	3.97062
ENSMUSG00000083816	Gm13033	predicted gene 13033 [Source:MGI Symbol;Acc:MGI:3649305]	processed_pseudogene	-3.44328	-1.47491	1.96837	-1.82976	0.0322277	-4.3701	-3.46948	-3.68304	-1.42702	-3.10676	-3.39728	-2.85683	-4.03197	-4.03275	-4.0576	-4.92127	1.88427	-3.90033	0.0770591	1.56197	-2.97524	-2.55953	-0.821557	-4.1039	1.00939
ENSMUSG00000022505	Emp2	epithelial membrane protein 2 [Source:MGI Symbol;Acc:MGI:1098726]	protein_coding	1.39091	2.61631	1.2254	-1.95401	0.032229	1.56064	-3.46948	-2.09808	0.157942	3.55145	0.850651	1.66673	3.56049	4.479	3.64976	5.53097	3.5373	2.5754	1.4307	-1.37663	2.23421	2.56975	1.6114	4.28411	3.7659
ENSMUSG00000059923	Grb2	growth factor receptor bound protein 2 [Source:MGI Symbol;Acc:MGI:95805]	protein_coding	2.80326	4.21007	1.40681	-1.79225	0.0322799	-4.3701	3.80664	1.87155	2.66044	3.36897	3.56851	3.33299	4.97646	3.26187	5.55527	4.58851	4.12889	3.58349	4.45403	3.22823	4.08004	4.75335	3.8223	4.91569	4.5462
ENSMUSG00000020570	Sypl	synaptophysin-like protein [Source:MGI Symbol;Acc:MGI:108081]	protein_coding	4.25656	2.87771	-1.37885	1.34747	0.0322912	4.36122	4.51351	3.30565	4.18769	4.6006	4.2822	4.43779	4.59374	4.06	4.22317	3.07308	3.99975	-3.90033	2.78978	4.85219	3.56392	2.99506	4.86214	3.65765	2.88386
ENSMUSG00000041607	Mbp	myelin basic protein [Source:MGI Symbol;Acc:MGI:96925]	protein_coding	7.29762	7.5403	0.242682	-0.989315	0.0323017	7.93397	5.5277	5.25065	7.24186	7.10148	6.71777	8.02351	7.94495	8.3496	8.88473	9.96771	7.92645	7.46654	6.67697	5.91799	6.96287	7.42204	6.48405	8.65161	7.92681
ENSMUSG00000003458	Ncstn	nicastrin [Source:MGI Symbol;Acc:MGI:1891700]	protein_coding	5.52026	5.05995	-0.460305	0.531983	0.0324881	5.64532	5.63118	6.31273	4.94802	5.45166	5.53641	5.06798	5.23716	6.30821	5.06393	4.41635	5.36633	5.52384	5.26028	5.09911	5.15918	3.88342	5.10918	5.58085	5.20101
ENSMUSG00000028063	Lmna	lamin A [Source:MGI Symbol;Acc:MGI:96794]	protein_coding	3.84459	3.19069	-0.653896	0.766502	0.0325318	4.29168	4.9776	4.13074	3.21684	2.38509	3.04567	3.02581	4.47978	4.34662	4.54603	3.70444	2.48999	3.01853	1.55099	3.69662	3.36461	1.6884	4.05619	4.16756	4.16957
ENSMUSG00000074785	Plxnc1	plexin C1 [Source:MGI Symbol;Acc:MGI:1890127]	protein_coding	6.08192	6.41708	0.335152	-0.331644	0.0325652	6.31728	6.26014	6.61731	6.52135	5.63133	6.24478	5.49631	6.18599	5.73046	5.81431	6.4456	6.5348	6.41369	6.50146	6.63273	5.95254	6.71892	6.37024	6.37487	6.22592
ENSMUSG00000039976	Tbc1d16	TBC1 domain family, member 16 [Source:MGI Symbol;Acc:MGI:2652878]	protein_coding	3.99812	4.64549	0.647371	-0.854304	0.0325932	3.8539	3.94837	1.98939	3.43096	4.36085	3.86011	3.68232	5.69765	3.98405	5.17362	5.94059	4.59273	4.75431	3.91836	3.75266	4.30088	5.03293	4.18743	5.3698	4.60524
ENSMUSG00000078550		#N/A	#N/A	-2.88782	-0.48784	2.39999	-2.24143	0.0326906	-4.3701	-3.46948	-3.68304	-1.42702	-3.10676	-3.39728	-2.85683	-4.03197	1.52183	-4.0576	-4.92127	0.82014	-3.90033	2.03642	-1.37663	3.21458	-2.55953	0.315946	1.82683	-0.334562
ENSMUSG00000019769		#N/A	#N/A	8.31073	8.19403	-0.116693	0.2159	0.0327062	8.61414	8.41659	8.20228	8.04262	8.39856	8.5946	8.76017	7.89618	8.15923	8.02288	8.05547	8.25628	7.84996	8.55684	8.54769	8.39925	8.50858	8.27278	7.71348	7.77998
ENSMUSG00000022105	Rb1	retinoblastoma 1 [Source:MGI Symbol;Acc:MGI:97874]	protein_coding	5.12569	5.43025	0.304561	-0.450191	0.0327221	4.70939	4.80198	5.39645	5.49184	4.61434	5.27161	5.24645	4.96521	5.45307	5.30653	5.75027	5.36633	5.30668	5.31228	5.49374	4.64681	4.95617	5.90364	5.60862	5.95794
ENSMUSG00000084904	Gm14827	predicted gene 14827 [Source:MGI Symbol;Acc:MGI:3705192]	lincRNA	5.35238	4.74171	-0.610674	0.70321	0.0327421	6.0614	5.65722	5.64114	5.6064	5.6909	5.86247	4.91795	4.27637	4.72547	5.08451	4.47747	5.1089	2.28949	5.24252	5.79663	5.14888	5.35336	5.46014	4.1953	4.34438
ENSMUSG00000094410	Gm38394	predicted gene, 38394 [Source:MGI Symbol;Acc:MGI:5614057]	protein_coding	6.57328	7.02035	0.447064	-0.406243	0.0328458	6.81911	6.19051	6.73587	7.44026	6.3216	7.05084	7.284	6.62713	6.30152	4.96199	6.55598	6.98215	6.43618	7.35938	7.33188	7.13197	7.38445	7.51562	6.77185	6.73401
ENSMUSG00000048277	Syngr2	synaptogyrin 2 [Source:MGI Symbol;Acc:MGI:1328324]	protein_coding	-1.21793	0.9788	2.19673	-2.29619	0.0328608	-2.78513	3.69039	-3.68304	-1.42702	2.02252	-3.39728	-2.85683	-2.44701	-4.03275	2.73682	1.64859	0.530633	3.72172	-3.09287	2.0828	2.45102	-2.55953	1.38008	1.51081	2.11475
ENSMUSG00000031298	Adgrg2	adhesion G protein-coupled receptor G2 [Source:MGI Symbol;Acc:MGI:2446854]	protein_coding	-2.19675	0.262105	2.45886	-2.22225	0.0329054	-4.3701	-3.46948	-2.09808	0.894907	-3.10676	0.303163	-2.85683	0.82601	-4.03275	-4.0576	1.58653	-0.136791	1.7721	1.29945	-0.639662	-2.97524	3.41775	2.34837	-4.1039	0.0524613
ENSMUSG00000015750	Aph1a	aph1 homolog A, gamma secretase subunit [Source:MGI Symbol;Acc:MGI:2385110]	protein_coding	0.814898	2.71435	1.89945	-1.85059	0.0329286	2.1377	-1.14756	2.692	2.66044	3.19702	1.12629	2.18756	3.38588	-4.03275	-4.0576	2.78609	3.24335	3.21861	2.11659	3.06078	3.53255	2.48487	2.14192	2.40389	2.15482
ENSMUSG00000031740	Mmp2	matrix metallopeptidase 2 [Source:MGI Symbol;Acc:MGI:97009]	protein_coding	-1.71562	0.34381	2.05943	-2.31594	0.0329412	2.07285	-3.46948	-3.68304	-1.42702	-3.10676	-3.39728	-2.85683	0.611885	-4.03275	2.13222	1.73694	2.48999	-3.90033	-3.09287	-2.96159	0.484189	3.70726	0.315946	1.87338	2.78518
ENSMUSG00000039457	Ppl	periplakin [Source:MGI Symbol;Acc:MGI:1194898]	protein_coding	-0.0570509	2.40506	2.46211	-2.32305	0.0329706	3.60145	0.437407	-3.68304	2.03241	-3.10676	-3.39728	3.44695	1.39429	-4.03275	2.73682	2.93048	2.74153	4.38044	2.03642	2.39596	3.00204	2.64993	1.81071	-1.29655	3.39963
ENSMUSG00000038056	Kmt2c	lysine (K)-specific methyltransferase 2C [Source:MGI Symbol;Acc:MGI:2444959]	protein_coding	8.46667	8.66865	0.201988	-0.191375	0.0330379	8.44589	7.87758	8.72343	8.43871	8.68806	8.8803	8.96215	8.08729	8.40318	8.16005	8.57945	8.80727	8.33059	8.88119	8.77015	8.83573	8.93483	8.52141	8.42723	8.59867
ENSMUSG00000089647	Gm2245	predicted gene 2245 [Source:MGI Symbol;Acc:MGI:3780415]	antisense	-3.44328	-1.54625	1.89703	-1.74088	0.0331243	-4.3701	-3.46948	-3.68304	-1.42702	-3.10676	-3.39728	-2.85683	-4.03197	-4.03275	-4.0576	0.364133	-4.22425	-2.31537	-3.09287	0.73885	-2.97524	-2.55953	1.24883	-4.1039	1.45685
ENSMUSG00000090965	Gm17203	predicted gene 17203 [Source:MGI Symbol;Acc:MGI:4938030]	lincRNA	0.718512	2.86219	2.14368	-1.95846	0.0331496	2.54877	-3.46948	3.11138	2.82091	-3.10676	3.37091	2.81559	1.25343	1.89798	-4.0576	1.18726	3.3682	3.73629	3.6486	2.8713	2.69718	2.86674	2.9226	2.04584	3.27788
ENSMUSG00000055041	Commd5	COMM domain containing 5 [Source:MGI Symbol;Acc:MGI:1913648]	protein_coding	-2.07528	-0.00255074	2.07273	-2.23995	0.0331889	-4.3701	-3.46948	-3.68304	-1.42702	-3.10676	-3.39728	-2.85683	0.611885	-2.44779	3.39361	2.11215	-4.22425	1.7721	1.15506	-2.96159	1.11222	0.610397	-3.14349	1.51081	2.03109
ENSMUSG00000051246	Msantd1	Myb/SANT-like DNA-binding domain containing 1 [Source:MGI Symbol;Acc:MGI:2684990]	protein_coding	-0.321934	1.99692	2.31886	-2.18076	0.0332003	3.22236	-3.46948	-3.68304	-1.42702	2.62116	-3.39728	3.16553	2.7095	1.09653	-4.0576	0.806651	0.168063	2.69958	3.44629	0.73885	3.09085	3.66929	2.34837	1.10555	1.89574
ENSMUSG00000000355	Mcts1	malignant T cell amplified sequence 1 [Source:MGI Symbol;Acc:MGI:1916245]	protein_coding	3.20998	4.09178	0.881795	-0.963056	0.0332737	2.07285	2.36341	1.27116	3.99924	3.63471	4.76763	3.12045	3.56049	3.24337	4.06652	3.90845	4.6118	4.78266	3.50705	4.7319	3.00204	4.51729	3.65093	3.44299	4.76266
ENSMUSG00000030443	Zfp583	zinc finger protein 583 [Source:MGI Symbol;Acc:MGI:2682297]	protein_coding	3.756	4.7414	0.985397	-1.16256	0.0333564	-0.910666	4.53614	5.11462	4.40587	3.66143	4.36427	4.72059	3.99593	3.57458	4.09722	4.48174	4.84989	3.15495	5.23356	4.25758	5.42136	5.7669	4.88442	4.94322	4.42033
ENSMUSG00000037572	Wdhd1	WD repeat and HMG-box DNA binding protein 1 [Source:MGI Symbol;Acc:MGI:2443514]	protein_coding	4.44441	3.69694	-0.74747	0.769426	0.0333705	4.99404	5.49918	3.80078	4.50372	4.73244	4.64164	3.93758	4.69935	3.76814	3.86721	3.73337	4.02841	4.00054	4.10681	2.32381	3.68297	4.15472	4.6313	2.46595	3.84152
ENSMUSG00000025946	Pth2r	parathyroid hormone 2 receptor [Source:MGI Symbol;Acc:MGI:2180917]	protein_coding	1.66163	-0.7958	-2.45743	2.52544	0.0334349	3.22236	4.12297	2.7927	2.27342	-0.784831	3.70076	2.35262	0.722916	2.27103	-4.0576	-1.22083	-4.22425	-3.90033	-3.09287	1.7933	2.23421	0.247827	1.7145	-4.1039	2.59436
ENSMUSG00000047260	Emc6	ER membrane protein complex subunit 6 [Source:MGI Symbol;Acc:MGI:1913298]	protein_coding	0.121779	1.41278	1.291	-1.72306	0.03351	-0.282635	0.922833	0.56489	1.7429	-0.784831	-0.227351	0.602597	1.64045	-1.2254	-1.73567	3.50918	2.18514	1.65426	0.607574	-2.96159	1.11222	1.83279	0.315946	3.60346	2.26878
ENSMUSG00000022136	Dnajc3	DnaJ heat shock protein family (Hsp40) member C3 [Source:MGI Symbol;Acc:MGI:107373]	protein_coding	5.60833	5.24181	-0.366523	0.426328	0.0335448	5.89786	6.01635	5.53371	5.53876	5.37302	5.69812	5.22531	5.21358	5.59842	5.98816	5.24991	5.0909	4.87775	4.79588	5.3738	5.97604	5.43483	4.82806	5.10311	5.68781
ENSMUSG00000085704	4921531C22Rik	RIKEN cDNA 4921531C22 gene [Source:MGI Symbol;Acc:MGI:1913980]	processed_transcript	-0.339691	1.55899	1.89868	-1.93997	0.0335512	2.61859	-3.46948	-1.36111	-1.42702	-3.10676	2.02899	1.23063	-0.862046	0.921441	0.0298626	1.58653	1.33033	2.28949	2.39899	2.8713	2.75268	-2.55953	2.6894	0.288414	1.94228
ENSMUSG00000017144	Rnd3	Rho family GTPase 3 [Source:MGI Symbol;Acc:MGI:1921444]	protein_coding	3.72588	4.50477	0.778892	-0.780041	0.0335589	4.64392	1.73997	4.55058	5.44334	1.93763	3.96905	3.02581	4.14295	3.95024	3.85529	4.91636	4.67963	4.80357	4.49959	3.60827	4.20467	4.89168	4.79315	4.00984	4.64096
ENSMUSG00000096169	Gm4461	predicted gene 4461 [Source:MGI Symbol;Acc:MGI:3782645]	protein_coding	-0.839714	1.21059	2.0503	-2.19458	0.0335591	-4.3701	3.03831	-0.875683	-1.42702	-1.5218	-3.39728	3.29291	-0.331532	1.25265	-4.0576	2.31714	3.17663	-1.5784	-0.285511	2.0828	-0.167887	1.6884	0.763405	1.02538	3.08394
ENSMUSG00000045761	Fam179a	family with sequence similarity 179, member A [Source:MGI Symbol;Acc:MGI:2443498]	protein_coding	0.849489	2.86828	2.01879	-1.85211	0.0335631	2.34415	-3.46948	-2.09808	1.38033	3.16003	2.75247	3.29291	2.37742	2.81274	-4.0576	3.48387	2.64611	2.47471	3.6486	1.7933	3.00204	2.39467	3.04634	2.12492	4.06829
ENSMUSG00000095590	Gm24305	predicted gene, 24305 [Source:MGI Symbol;Acc:MGI:5454082]	snRNA	-2.68255	-0.399773	2.28278	-2.14816	0.0336032	-4.3701	-1.14756	-3.68304	-1.42702	-3.10676	-3.39728	-2.85683	-4.03197	1.25265	-4.0576	0.123125	-0.136791	-3.90033	0.366566	1.56197	1.41708	2.29845	-3.14349	1.45069	-4.035
ENSMUSG00000079242	C730034F03Rik	RIKEN cDNA C730034F03 gene [Source:MGI Symbol;Acc:MGI:2441921]	protein_coding	0.130571	1.93463	1.80406	-1.79978	0.0336583	2.03929	0.230956	1.36136	-1.42702	1.4168	0.995041	1.53548	0.922225	-1.71083	-4.0576	1.55446	0.530633	3.6771	2.19254	0.945301	3.29154	2.64993	0.0264394	2.5826	1.89574
ENSMUSG00000041837	Pdcd7	programmed cell death 7 [Source:MGI Symbol;Acc:MGI:1859170]	protein_coding	4.31322	4.99817	0.684952	-0.590895	0.0337528	3.79481	4.51351	4.94267	3.61737	4.16937	4.63063	4.03798	5.32338	4.49472	3.60774	4.95064	4.2716	4.87116	4.83195	5.21334	5.31478	5.00271	5.07083	5.21125	5.24345
ENSMUSG00000026096	Osgepl1	O-sialoglycoprotein endopeptidase-like 1 [Source:MGI Symbol;Acc:MGI:1919335]	protein_coding	3.48492	4.40652	0.921596	-0.939875	0.0337819	4.23353	4.33142	2.04488	5.56166	-0.299404	4.33743	4.54405	4.03949	3.24337	2.81276	3.95831	4.71533	4.11648	4.48456	4.77312	4.42564	4.26065	4.30773	4.49229	4.53105
ENSMUSG00000038244	Mical2	microtubule associated monooxygenase, calponin and LIM domain containing 2 [Source:MGI Symbol;Acc:MGI:2444947]	protein_coding	7.31591	7.5941	0.27819	-0.3819	0.0337907	6.9825	7.63577	8.26058	8.05478	6.27045	6.88001	6.83142	7.25977	7.92833	7.05549	7.68444	8.24106	8.20263	7.98061	7.92334	6.98331	6.9738	7.05496	7.44251	7.45434
ENSMUSG00000065127	Gm26127	predicted gene, 26127 [Source:MGI Symbol;Acc:MGI:5455904]	snRNA	-3.44328	-1.52017	1.92311	-1.72367	0.0338092	-4.3701	-3.46948	-3.68304	-1.42702	-3.10676	-3.39728	-2.85683	-4.03197	-4.03275	-4.0576	0.208014	1.92549	-3.90033	-1.5079	-0.154235	-2.97524	-2.55953	-3.14349	-4.1039	1.00939
ENSMUSG00000019699	Akt3	thymoma viral proto-oncogene 3 [Source:MGI Symbol;Acc:MGI:1345147]	protein_coding	6.92435	7.1251	0.200748	-0.468946	0.0338353	6.82773	6.81476	7.23955	6.22403	6.94173	7.27603	6.61687	7.13733	7.21814	6.94732	8.46581	7.10946	6.90783	6.59538	6.68767	7.29972	6.9699	6.77984	7.18439	7.25098
ENSMUSG00000080701	Gm12340	predicted gene 12340 [Source:MGI Symbol;Acc:MGI:3650320]	unprocessed_pseudogene	-0.728731	-2.86601	-2.13728	2.098	0.0338616	0.584099	3.54174	-2.09808	-1.42702	2.38509	-3.39728	-2.85683	-0.57254	0.611101	-4.0576	-1.75134	-4.22425	-3.90033	-3.09287	-2.96159	-2.97524	-2.55953	0.943977	-4.1039	-4.035
ENSMUSG00000040287	Stac3	SH3 and cysteine rich domain 3 [Source:MGI Symbol;Acc:MGI:3606571]	protein_coding	1.08236	3.08653	2.00417	-1.90649	0.0338871	-4.3701	-3.46948	3.23583	-1.42702	1.64813	3.01211	3.80138	2.95671	3.66073	1.77529	2.56255	3.08863	3.51752	3.01566	2.71084	4.18463	2.99506	3.42637	1.45069	3.91337
ENSMUSG00000049001	Ndnf	neuron-derived neurotrophic factor [Source:MGI Symbol;Acc:MGI:1915419]	protein_coding	2.89691	1.66365	-1.23326	1.29514	0.0339765	3.4308	4.65464	2.82476	1.7429	2.50795	1.55692	0.602597	2.88689	3.00067	5.76098	1.8202	1.44817	2.54261	3.05688	2.16769	2.15404	-2.55953	-0.336131	2.86188	3.4807
ENSMUSG00000022201	Zfr	zinc finger RNA binding protein [Source:MGI Symbol;Acc:MGI:1341890]	protein_coding	7.65684	7.83484	0.177994	-0.30069	0.0339926	7.4797	6.90881	7.57376	8.13713	7.5416	7.66274	7.69102	8.24153	7.39926	7.93286	8.18644	7.69944	7.53065	7.9739	7.39486	7.86946	7.73853	7.73686	8.31474	7.90348
ENSMUSG00000006005	Tpr	translocated promoter region, nuclear basket protein [Source:MGI Symbol;Acc:MGI:1922066]	protein_coding	8.3672	8.30403	-0.0631637	0.214758	0.0340809	8.21557	8.07789	8.1447	8.47837	8.25573	8.62336	8.25365	8.55651	8.43358	8.63262	7.86765	8.1581	7.81949	8.65239	8.47252	8.35511	8.43977	8.52584	8.27791	8.47155
ENSMUSG00000007950	Abhd8	abhydrolase domain containing 8 [Source:MGI Symbol;Acc:MGI:1918946]	protein_coding	2.88522	3.57434	0.689116	-1.37636	0.0341022	-0.463207	2.0851	1.80882	3.09654	3.49315	2.66881	3.82967	4.76569	3.04406	4.5236	5.24489	3.67661	2.72903	2.46172	3.5462	2.63947	2.93232	2.87888	5.19759	4.43667
ENSMUSG00000019948	Actr6	ARP6 actin-related protein 6 [Source:MGI Symbol;Acc:MGI:1914269]	protein_coding	3.6455	1.79645	-1.84904	1.6852	0.0341415	2.72793	4.33142	3.4359	3.93053	4.18786	3.98643	3.33299	4.30342	3.33357	2.88491	4.00651	1.55711	2.20819	4.42283	3.80659	3.36461	-2.55953	3.6247	-4.1039	1.63742
ENSMUSG00000025203	Scd2	stearoyl-Coenzyme A desaturase 2 [Source:MGI Symbol;Acc:MGI:98240]	protein_coding	7.68344	7.90292	0.219479	-0.808815	0.034188	7.26335	6.56256	7.45331	7.52426	7.32891	7.10157	7.3514	8.65036	8.49399	9.10463	10.0492	7.78802	7.90662	7.17976	7.17155	7.5136	7.41345	7.3231	8.46761	8.21618
ENSMUSG00000001517	Foxm1	forkhead box M1 [Source:MGI Symbol;Acc:MGI:1347487]	protein_coding	-0.96502	1.27753	2.24255	-2.25618	0.0342093	3.09751	-3.46948	-2.09808	-1.42702	-3.10676	0.303163	2.35262	2.78821	-4.03275	-4.0576	1.14482	1.92549	2.32849	-0.285511	1.89639	-0.167887	2.64993	1.24883	-1.78198	3.81675
ENSMUSG00000034854	Mfsd12	major facilitator superfamily domain containing 12 [Source:MGI Symbol;Acc:MGI:3604804]	protein_coding	3.00755	1.24934	-1.75821	1.74143	0.0342177	3.40469	4.03036	4.57906	1.7429	2.91561	2.71125	2.81559	2.68227	1.80014	3.39361	2.72978	2.25148	2.86785	3.01566	1.12587	2.75268	-2.55953	2.83379	-4.1039	1.57971
ENSMUSG00000019518	Ap4m1	adaptor-related protein complex AP-4, mu 1 [Source:MGI Symbol;Acc:MGI:1337063]	protein_coding	3.40073	1.36892	-2.03181	1.86066	0.0344078	4.06869	4.53614	3.11138	2.9653	5.45929	3.52159	3.98866	1.85067	3.20565	1.29995	3.40516	0.633727	-3.90033	2.57956	2.53026	2.80612	-2.55953	1.38008	2.49601	4.31815
ENSMUSG00000090035	Galnt4	UDP-N-acetyl-alpha-D-galactosamine:polypeptide N-acetylgalactosaminyltransferase 4 [Source:MGI Symbol;Acc:MGI:894692]	protein_coding	0.229978	1.9965	1.76653	-1.7059	0.0344119	3.09751	2.0851	-3.68304	-1.42702	-3.10676	0.509614	-0.534906	2.34307	3.16692	-0.15071	2.65616	1.39046	3.15495	-0.770938	2.32381	2.51661	2.48487	0.0264394	2.61034	3.57233
ENSMUSG00000025969	Nrp2	neuropilin 2 [Source:MGI Symbol;Acc:MGI:1100492]	protein_coding	6.05671	5.73827	-0.318439	0.410773	0.0344255	6.29257	6.08319	6.26679	5.28722	6.49129	6.13994	5.70159	5.85829	6.42565	6.02055	5.49342	6.553	5.42834	5.71771	5.90569	5.82242	5.37711	5.96242	5.99017	5.13242
ENSMUSG00000045624	Esf1	ESF1 nucleolar pre-rRNA processing protein homolog [Source:MGI Symbol;Acc:MGI:1913830]	protein_coding	6.08564	5.75851	-0.327126	0.389188	0.0344617	6.14856	6.17977	5.44367	6.50962	5.81508	6.47463	5.84707	6.54829	6.06922	5.82045	5.30394	5.84318	5.9373	5.31228	5.96025	6.24634	5.68365	5.93066	5.81942	5.54808
ENSMUSG00000098858	Mir6541	microRNA 6541 [Source:MGI Symbol;Acc:MGI:5530693]	miRNA	-1.32399	-3.15252	-1.82853	2.16812	0.0345108	-2.78513	-3.46948	2.62074	2.66044	-3.10676	-3.39728	-2.85683	-1.22462	2.37664	-4.0576	-4.92127	-4.22425	-3.90033	-3.09287	-2.96159	-2.97524	-2.55953	1.24883	-4.1039	-4.035
ENSMUSG00000045503	Sys1	SYS1 Golgi-localized integral membrane protein homolog (S. cerevisiae) [Source:MGI Symbol;Acc:MGI:1913710]	protein_coding	4.78236	4.10094	-0.681425	0.671755	0.0345925	5.25012	5.4344	4.89061	5.53876	5.09781	4.25378	4.36233	4.13294	5.09395	3.76895	4.00057	3.27559	4.68087	4.25586	4.21832	4.42564	3.46284	4.83951	4.11042	3.73979
ENSMUSG00000075318	Scn2a	sodium channel, voltage-gated, type II, alpha [Source:MGI Symbol;Acc:MGI:98248]	protein_coding	8.86975	8.80447	-0.0652764	0.327616	0.0346239	8.57223	8.35189	9.20018	8.88926	8.95022	9.08729	8.61535	9.02619	8.94076	9.0641	7.91103	8.83627	8.76523	9.03416	9.03594	8.80898	8.86831	8.96667	8.99922	8.81889
ENSMUSG00000042429	Adora1	adenosine A1 receptor [Source:MGI Symbol;Acc:MGI:99401]	protein_coding	4.71204	5.29422	0.582176	-0.750659	0.03463	4.58119	2.41316	4.35588	4.2454	5.11724	4.68487	5.21463	5.33216	4.71879	6.45711	5.85599	5.72265	5.08551	3.91836	4.75951	5.36015	5.29222	5.07083	6.25914	5.61784
ENSMUSG00000033752	Mnd1	meiotic nuclear divisions 1 [Source:MGI Symbol;Acc:MGI:1924165]	protein_coding	-1.10717	-2.98089	-1.87373	1.90956	0.0346592	-4.3701	-3.46948	-3.68304	-1.42702	1.75122	-3.39728	-1.27187	0.722916	1.01164	3.06134	-0.397707	-4.22425	-3.90033	-3.09287	-2.96159	-2.97524	-2.55953	-3.14349	-4.1039	-2.45004
ENSMUSG00000003809	Gcdh	glutaryl-Coenzyme A dehydrogenase [Source:MGI Symbol;Acc:MGI:104541]	protein_coding	4.15551	3.42494	-0.730567	0.884233	0.0346933	4.36799	5.37287	4.86771	4.12757	3.57974	4.07033	3.55256	3.78181	4.02794	3.80659	3.19247	3.58953	1.7721	4.62823	4.82631	3.89512	3.88342	3.26591	1.62402	3.57233
ENSMUSG00000088699	Gm22328	predicted gene, 22328 [Source:MGI Symbol;Acc:MGI:5452105]	miRNA	-1.79727	-3.35955	-1.56228	1.68206	0.0347054	-4.3701	-3.46948	-3.68304	0.157942	2.62116	-3.39728	1.53548	0.722916	-4.03275	-4.0576	-4.92127	-4.22425	-3.90033	-3.09287	-2.96159	-0.653314	-2.55953	-3.14349	-4.1039	-4.035
ENSMUSG00000058672	Tubb2a	tubulin, beta 2A class IIA [Source:MGI Symbol;Acc:MGI:107861]	protein_coding	4.30387	4.80577	0.501896	-0.994195	0.0347223	3.3781	1.88807	4.09175	5.39316	4.4857	3.96905	1.89805	5.4778	5.50834	6.94873	5.84939	5.97664	5.05095	3.84965	3.8839	4.20467	3.41775	3.95455	6.54984	5.32035
ENSMUSG00000060743	H3f3a	H3 histone, family 3A [Source:MGI Symbol;Acc:MGI:1097686]	protein_coding	1.26523	2.77593	1.5107	-1.60058	0.0347853	2.19976	-3.46948	2.62074	-1.42702	1.93763	0.850651	3.25169	3.14794	3.20565	0.334717	3.25366	3.89987	4.43506	1.4307	2.0828	2.51661	2.64993	2.34837	1.67746	3.46484
ENSMUSG00000030652	Coq7	demethyl-Q 7 [Source:MGI Symbol;Acc:MGI:107207]	protein_coding	1.82506	3.10502	1.27997	-1.51464	0.0348263	2.86831	3.7879	-3.68304	2.27342	-0.784831	1.24658	3.02581	3.97365	1.7486	3.79415	4.25116	3.96062	3.46599	1.15506	2.39596	3.32854	3.16839	1.9858	3.72265	3.61605
ENSMUSG00000075592	Nynrin	NYN domain and retroviral integrase containing [Source:MGI Symbol;Acc:MGI:2652872]	protein_coding	3.19411	2.56937	-0.624741	1.13019	0.0348438	4.52775	4.84793	3.35039	0.894907	2.91561	2.09458	2.35262	3.60465	2.5064	4.84628	2.85352	0.985199	1.65426	2.3334	1.68227	3.91958	3.27336	3.1603	2.46595	3.36588
ENSMUSG00000038555	Reep2	receptor accessory protein 2 [Source:MGI Symbol;Acc:MGI:2385070]	protein_coding	5.97798	5.64146	-0.336519	0.435025	0.0348821	6.27826	6.30366	5.94084	5.79215	5.71661	6.09658	6.22797	5.4089	5.78583	6.22896	5.30153	5.7343	4.45282	5.7305	6.00131	5.73556	5.80242	5.99862	5.63588	6.02164
ENSMUSG00000044147	Arf6	ADP-ribosylation factor 6 [Source:MGI Symbol;Acc:MGI:99435]	protein_coding	1.68284	3.18986	1.50702	-1.53266	0.0348992	1.81973	2.5078	-3.68304	3.43096	1.28556	1.35761	1.39109	2.44376	2.03333	4.24161	3.17149	2.3149	5.08551	2.39899	2.71084	2.45102	3.46284	3.51473	3.54715	3.24112
ENSMUSG00000053062	Jam2	junction adhesion molecule 2 [Source:MGI Symbol;Acc:MGI:1933820]	protein_coding	2.76677	4.25866	1.49189	-1.47286	0.0349145	1.65227	1.73997	-3.68304	4.06483	3.4631	3.8024	4.49189	4.35605	4.27558	3.50464	5.49974	3.60229	2.50906	3.826	4.19828	4.28215	4.90808	4.59122	4.57909	4.59071
ENSMUSG00000073586		#N/A	#N/A	1.13153	2.58948	1.45795	-1.49707	0.0349353	-1.20017	-0.662129	2.14985	3.43096	0.593681	2.97776	0.843605	0.922225	3.14715	-0.887675	1.61789	3.33799	2.5754	1.66202	2.16769	2.38231	2.86674	2.9226	3.3637	2.99842
ENSMUSG00000033161	Atp1a1	ATPase, Na+/K+ transporting, alpha 1 polypeptide [Source:MGI Symbol;Acc:MGI:88105]	protein_coding	7.57559	7.17424	-0.401357	0.473994	0.0349822	7.12125	7.08798	7.25728	7.87904	7.44303	7.19984	7.09007	7.81704	8.11731	8.7431	6.68282	7.17716	7.35174	6.82152	6.90723	7.04296	6.77363	7.55435	8.13002	7.30095
ENSMUSG00000035275	Raver2	ribonucleoprotein, PTB-binding 2 [Source:MGI Symbol;Acc:MGI:2443623]	protein_coding	3.76427	4.53336	0.769086	-0.833415	0.034994	4.11774	2.41316	2.692	3.93053	3.30263	4.36427	5.06798	4.63691	4.73212	2.38534	4.96899	3.7701	5.18448	4.60062	4.07183	4.28215	4.51729	4.44897	4.21351	5.27561
ENSMUSG00000041117	Ccdc8	coiled-coil domain containing 8 [Source:MGI Symbol;Acc:MGI:3612184]	protein_coding	-1.29223	1.05841	2.35063	-2.32014	0.0350387	3.63553	-3.46948	-1.36111	-1.42702	-3.10676	-3.39728	2.09736	-2.44701	-4.03275	0.586256	1.92422	-4.22425	2.50906	2.11659	-0.639662	1.41708	3.37121	0.763405	1.82683	1.51959
ENSMUSG00000030243	Recql	RecQ protein-like [Source:MGI Symbol;Acc:MGI:103021]	protein_coding	4.28379	2.75187	-1.53192	1.43108	0.0350517	3.56654	5.08894	4.18115	5.14283	4.97539	4.39063	2.56943	4.28544	4.15212	4.48543	3.13943	4.09316	-3.90033	4.46938	3.60827	2.06915	4.15472	3.8223	2.27114	3.79155
ENSMUSG00000090159	Gm8580	predicted gene 8580 [Source:MGI Symbol;Acc:MGI:3647055]	processed_pseudogene	-3.44328	-1.59004	1.85324	-1.72342	0.0350551	-4.3701	-3.46948	-3.68304	-1.42702	-3.10676	-3.39728	-2.85683	-4.03197	-4.03275	-4.0576	-0.833806	-4.22425	-3.90033	-3.09287	0.945301	-2.97524	-0.974566	-3.14349	2.08592	0.212926
ENSMUSG00000045954	Sdpr	serum deprivation response [Source:MGI Symbol;Acc:MGI:99513]	protein_coding	-1.16729	1.15868	2.32597	-2.36953	0.0350849	-4.3701	-3.46948	-3.68304	-1.42702	-3.10676	2.09458	2.42857	2.11778	-4.03275	1.77529	2.54634	1.84184	-3.90033	2.57956	0.208335	3.04713	0.899903	2.21407	-0.933978	3.08394
ENSMUSG00000032312	Csk	c-src tyrosine kinase [Source:MGI Symbol;Acc:MGI:88537]	protein_coding	2.99405	3.33985	0.345798	-1.2328	0.0351529	2.34415	4.09276	3.83266	3.85838	3.88193	1.35761	3.82967	2.97926	3.29816	0.465962	4.38023	3.83644	4.72538	3.80195	2.8713	3.89512	-2.55953	3.8452	4.27548	4.32694
ENSMUSG00000062014	Gmfb	glia maturation factor, beta [Source:MGI Symbol;Acc:MGI:1927133]	protein_coding	5.16798	5.53903	0.371052	-0.625621	0.0352477	4.45963	3.24476	4.75575	5.69192	5.63133	4.93811	5.12616	6.30899	5.64848	5.87461	6.09484	5.75446	5.92463	5.10189	5.07733	4.79954	5.29222	5.33629	6.12371	5.88535
ENSMUSG00000003849	Nqo1	NAD(P)H dehydrogenase, quinone 1 [Source:MGI Symbol;Acc:MGI:103187]	protein_coding	-0.470279	-2.36663	-1.89635	2.2769	0.0353232	1.05617	-3.46948	1.87155	2.47987	-3.10676	-3.39728	1.78702	0.611885	-4.03275	1.49699	1.30755	-4.22425	-3.90033	-3.09287	-2.96159	-2.97524	-2.55953	-3.14349	-4.1039	1.98737
ENSMUSG00000061356	Nuggc	nuclear GTPase, germinal center associated [Source:MGI Symbol;Acc:MGI:2685446]	protein_coding	-0.939719	-3.2458	-2.30609	1.96664	0.0353898	0.839356	4.35706	-3.68304	-1.42702	-3.10676	-3.39728	-2.85683	1.09731	-4.03275	2.81276	-1.46184	-4.22425	-3.90033	-3.09287	-2.96159	-2.97524	-2.55953	-3.14349	-4.1039	-4.035
ENSMUSG00000023942	Slc29a1	solute carrier family 29 (nucleoside transporters), member 1 [Source:MGI Symbol;Acc:MGI:1927073]	protein_coding	3.95149	3.11278	-0.838705	0.800823	0.0354185	3.9742	4.93566	4.81282	3.09654	3.4631	3.56851	3.58611	3.38588	4.52567	4.1664	4.1094	2.4051	3.33807	2.3334	3.60827	1.77965	3.50656	3.59798	2.79091	3.65849
ENSMUSG00000029028	Lrrc47	leucine rich repeat containing 47 [Source:MGI Symbol;Acc:MGI:1920196]	protein_coding	2.93557	4.12896	1.19339	-1.13237	0.0354309	4.23353	1.05408	3.28275	2.47987	1.14117	4.36427	4.70541	4.5033	2.15707	1.43425	4.23102	4.45874	3.33807	1.95153	4.36933	4.49236	5.24137	4.29114	4.43137	4.48463
ENSMUSG00000069769	Msi2	musashi RNA-binding protein 2 [Source:MGI Symbol;Acc:MGI:1923876]	protein_coding	6.45955	6.67691	0.217358	-0.376131	0.0355125	7.00766	6.30695	6.13874	6.54452	6.14354	6.41169	6.84187	5.95813	6.88536	6.35709	7.38508	6.94504	6.80444	6.49022	6.26	6.51461	6.27652	6.93999	6.57997	6.57325
ENSMUSG00000091510	Mtag2	metastasis associated gene 2 [Source:MGI Symbol;Acc:MGI:1860766]	antisense	-1.7461	-3.27475	-1.52865	1.69169	0.035522	-4.3701	-3.46948	0.56489	-1.42702	2.25079	0.509614	-2.85683	-0.57254	-4.03275	-4.0576	-4.92127	-4.22425	-3.90033	0.0770591	-2.96159	-2.97524	-2.55953	-3.14349	-4.1039	-4.035
ENSMUSG00000025290	Rps24	ribosomal protein S24 [Source:MGI Symbol;Acc:MGI:98147]	protein_coding	5.16395	5.52938	0.365432	-0.85377	0.035585	4.60432	3.87924	4.86771	5.81138	4.34445	4.26806	5.38634	6.29558	5.94881	6.23357	7.71241	5.62593	5.01555	5.30374	4.23808	5.01911	5.71193	4.60471	6.00854	6.05379
ENSMUSG00000028289	Epha7	Eph receptor A7 [Source:MGI Symbol;Acc:MGI:95276]	protein_coding	6.90131	6.54237	-0.358945	0.46359	0.0356092	6.94675	6.51778	6.86289	7.50667	7.12566	6.741	6.60873	6.52549	7.20027	6.97789	5.65332	6.98459	5.20033	7.08829	6.7126	6.47803	6.62287	6.68465	7.09516	6.90384
ENSMUSG00000025362	Rps26	ribosomal protein S26 [Source:MGI Symbol;Acc:MGI:1351628]	protein_coding	1.91623	3.3792	1.46297	-2.26853	0.035729	-4.3701	-3.46948	1.27116	2.82091	2.56567	2.38408	2.92453	5.31897	4.13215	5.58445	5.85269	4.72703	3.86122	3.94056	2.65312	3.29154	-0.2376	2.83379	2.79091	4.07874
ENSMUSG00000055866	Per2	period circadian clock 2 [Source:MGI Symbol;Acc:MGI:1195265]	protein_coding	5.65852	6.16906	0.510541	-0.423505	0.0357316	5.84786	5.79026	5.01393	4.3009	5.46689	5.49451	6.07094	6.34198	6.36278	5.89514	6.28513	6.32553	6.09261	6.56713	6.25516	5.78298	4.94032	6.71605	6.16171	6.56398
ENSMUSG00000070632		#N/A	#N/A	0.350581	2.26683	1.91625	-1.96267	0.0357331	-4.3701	3.64946	2.88682	2.47987	-3.10676	0.303163	2.35262	1.09731	2.27103	-4.0576	1.8202	2.1156	2.54261	2.63505	2.24786	2.85765	2.19536	1.38008	2.46595	2.40794
ENSMUSG00000097577	6230400D17Rik	RIKEN cDNA 6230400D17 gene [Source:MGI Symbol;Acc:MGI:1923383]	lincRNA	0.506117	2.24509	1.73897	-1.824	0.0357501	-4.3701	1.3885	1.27116	-1.42702	-3.10676	1.88813	3.12045	0.82601	3.22463	2.24618	2.02125	1.70648	3.13309	0.607574	1.12587	3.25358	2.64993	2.52894	2.95138	2.47279
ENSMUSG00000092323	BB365896	expressed sequence BB365896 [Source:MGI Symbol;Acc:MGI:3034340]	antisense	0.0919347	2.2909	2.19897	-2.14268	0.0359238	-4.3701	3.56394	3.21178	1.38033	-3.10676	2.75247	2.81559	-4.03197	2.76166	-4.0576	1.97355	1.33033	2.94516	3.13595	2.32381	3.4677	2.39467	2.21407	2.40389	0.719886
ENSMUSG00000037686	Aspg	asparaginase [Source:MGI Symbol;Acc:MGI:2144822]	protein_coding	-3.12629	-1.19524	1.93105	-1.82986	0.0359542	-4.3701	-3.46948	-3.68304	-1.42702	-3.10676	-3.39728	-2.85683	-2.44701	-4.03275	-2.47264	0.436283	-0.523814	-3.90033	1.15506	1.43073	-2.97524	-2.55953	-3.14349	-4.1039	2.23178
ENSMUSG00000061544	Zfp229	zinc finger protein 229 [Source:MGI Symbol;Acc:MGI:2679295]	protein_coding	-1.25936	1.58795	2.84731	-2.65967	0.0360792	-4.3701	-3.46948	-3.68304	4.12757	-3.10676	1.12629	-2.85683	1.25343	2.44298	-4.0576	2.68606	1.39046	-3.90033	2.68849	3.85859	2.75268	-2.55953	1.90091	3.01504	4.04715
ENSMUSG00000039826	Trub2	TruB pseudouridine (psi) synthase family member 2 [Source:MGI Symbol;Acc:MGI:2442186]	protein_coding	2.68286	4.22106	1.5382	-1.5484	0.0361363	3.78472	3.89684	3.93901	0.894907	3.8121	3.04567	4.30304	3.46787	3.74203	-4.0576	3.53406	3.96062	5.14679	3.91836	4.7866	3.62467	4.31084	3.79903	4.30972	4.81987
ENSMUSG00000028565	Nfia	nuclear factor I/A [Source:MGI Symbol;Acc:MGI:108056]	protein_coding	4.08944	5.10016	1.01072	-1.37664	0.0361504	4.6933	-1.88452	4.94267	5.31445	1.64813	4.52754	5.15997	5.11014	5.18883	6.19388	7.14852	4.78417	5.28702	4.55819	3.98092	4.39108	4.94032	4.30773	5.72423	5.87938
ENSMUSG00000064247	Plcxd1	phosphatidylinositol-specific phospholipase C, X domain containing 1 [Source:MGI Symbol;Acc:MGI:2685422]	protein_coding	3.4738	2.09492	-1.37888	1.33174	0.036178	3.83447	4.49052	3.61158	3.70226	3.04299	3.20264	3.80138	2.15785	2.62546	4.26883	2.79983	1.75303	-2.31537	3.13595	4.19828	3.13328	3.549	1.50037	0.754078	2.44073
ENSMUSG00000050783	Htr1f	5-hydroxytryptamine (serotonin) receptor 1F [Source:MGI Symbol;Acc:MGI:99842]	protein_coding	3.63571	1.97977	-1.65594	1.54555	0.0362693	2.10564	4.35706	4.02432	3.43096	4.62795	3.17258	4.03798	3.45184	3.75515	3.39361	2.2784	-4.22425	-0.19989	4.32499	1.99261	4.61721	4.40626	1.81071	1.10555	3.6861
ENSMUSG00000028955	Vamp3	vesicle-associated membrane protein 3 [Source:MGI Symbol;Acc:MGI:1321389]	protein_coding	3.09123	4.03307	0.94184	-1.10133	0.0362748	1.24461	5.05799	-0.875683	5.14283	3.8121	2.53346	4.72059	3.61908	3.00067	2.65665	3.91478	3.62749	4.38044	4.04669	3.85859	4.71824	3.66929	4.44897	3.26242	4.40379
ENSMUSG00000027306	Nusap1	nucleolar and spindle associated protein 1 [Source:MGI Symbol;Acc:MGI:2675669]	protein_coding	0.326977	2.36225	2.03527	-1.83279	0.0363152	1.65227	-3.46948	1.93167	2.82091	-0.784831	3.63615	1.39109	-0.57254	0.722133	-4.0576	1.26856	1.65839	3.39429	0.814025	3.22823	1.88274	3.1129	2.63787	2.74159	2.88386
ENSMUSG00000097971	Gm26917	predicted gene, 26917 [Source:MGI Symbol;Acc:MGI:5504032]	lincRNA	9.2477	9.76173	0.514035	-1.47604	0.0363204	12.1079	8.89602	9.63847	8.9982	9.3672	8.77734	9.48107	8.36329	8.93681	7.91071	11.7743	11.8911	10.9945	9.2316	9.01533	8.72129	9.37968	9.29401	8.79035	8.52509
ENSMUSG00000025644	Gm7628	predicted gene 7628 [Source:MGI Symbol;Acc:MGI:3643956]	antisense	0.484037	-1.90768	-2.39172	2.16808	0.0364395	1.56064	3.15987	-2.09808	-1.42702	-3.10676	-1.07535	2.56943	3.06606	-0.125864	2.31744	-0.166382	-4.22425	-3.90033	-1.5079	-1.37663	-1.39028	-2.55953	-3.14349	-4.1039	3.29592
ENSMUSG00000060063	Alox5ap	arachidonate 5-lipoxygenase activating protein [Source:MGI Symbol;Acc:MGI:107505]	protein_coding	-2.1106	-0.0410291	2.06957	-2.24082	0.0365587	-4.3701	-3.46948	-3.68304	-1.42702	-3.10676	-3.39728	-2.85683	2.19685	-4.03275	3.04043	0.693441	1.2676	-3.90033	-3.09287	0.945301	-2.97524	2.08433	0.556954	2.16288	1.84764
ENSMUSG00000031447	Lamp1	lysosomal-associated membrane protein 1 [Source:MGI Symbol;Acc:MGI:96745]	protein_coding	5.88394	6.14552	0.261585	-0.468392	0.0366579	5.57681	5.63118	6.03977	5.64979	5.41288	5.71907	5.63101	6.30677	6.58655	6.28559	7.31743	5.99128	6.02597	5.37881	6.0964	5.84174	5.68365	6.25526	6.40686	6.45785
ENSMUSG00000020712	Tcam1	testicular cell adhesion molecule 1 [Source:MGI Symbol;Acc:MGI:1923120]	protein_coding	-2.8941	-0.898457	1.99564	-1.95635	0.0366906	-4.3701	-3.46948	-3.68304	-1.42702	-3.10676	-3.39728	-2.85683	1.45988	-4.03275	-4.0576	0.123125	0.633727	-3.90033	-3.09287	1.68227	0.931648	-2.55953	-3.14349	-0.0164403	0.357316
ENSMUSG00000022812	Gsk3b	glycogen synthase kinase 3 beta [Source:MGI Symbol;Acc:MGI:1861437]	protein_coding	6.65836	6.84552	0.187162	-0.360076	0.0367211	6.32774	6.36814	6.0934	6.54452	6.32578	6.65665	6.7707	7.04951	6.8613	7.58581	7.14717	6.97235	7.5191	6.08455	6.7126	6.54636	6.60286	6.28906	7.36523	7.21589
ENSMUSG00000085765	Gm12333	predicted gene 12333 [Source:MGI Symbol;Acc:MGI:3652064]	antisense	-2.22019	0.357782	2.57797	-2.37323	0.036757	-4.3701	4.51351	-3.68304	-1.42702	-3.10676	-3.39728	1.39109	-4.03197	-4.03275	-4.0576	0.751156	2.15079	-1.5784	-0.285511	1.7933	1.77965	-2.55953	-0.821557	1.02538	1.32255
ENSMUSG00000040848	Sft2d2	SFT2 domain containing 2 [Source:MGI Symbol;Acc:MGI:1917362]	protein_coding	3.10499	3.87356	0.76857	-0.896368	0.0367735	4.2629	3.42533	3.13714	0.894907	2.10269	1.35761	3.93758	4.34741	3.33357	4.25074	5.82441	4.43038	3.23922	3.80195	2.96915	3.25358	2.72587	3.33225	4.35142	4.80735
ENSMUSG00000051832	E230016K23Rik	RIKEN cDNA E230016K23 gene [Source:MGI Symbol;Acc:MGI:3041204]	processed_transcript	-2.94786	-0.705982	2.24188	-2.18374	0.0367922	-4.3701	-3.46948	-3.68304	-1.42702	-3.10676	-3.39728	-2.85683	0.922225	-4.03275	-4.0576	1.05601	-4.22425	3.43059	1.86133	-2.96159	1.11222	-2.55953	-3.14349	-4.1039	2.47279
ENSMUSG00000089097	Gm25658	predicted gene, 25658 [Source:MGI Symbol;Acc:MGI:5455435]	snoRNA	-2.27173	-0.052535	2.2192	-2.0972	0.0368016	-4.3701	-3.46948	-3.68304	-1.42702	2.77588	0.850651	-2.85683	-2.44701	-4.03275	-4.0576	-4.92127	2.15079	-3.90033	1.76512	0.945301	1.88274	-2.55953	1.6114	0.754078	1.74636
ENSMUSG00000030126	Tmcc1	transmembrane and coiled coil domains 1 [Source:MGI Symbol;Acc:MGI:2442368]	protein_coding	5.92938	6.24939	0.320008	-0.380156	0.0368067	5.50795	6.51778	5.51909	6.11987	5.48196	6.49906	6.13469	6.17382	5.51607	5.82351	6.32725	6.371	5.66763	6.4598	6.30285	6.76791	6.01412	5.95718	6.29591	6.33023
ENSMUSG00000031309	Rps6ka3	ribosomal protein S6 kinase polypeptide 3 [Source:MGI Symbol;Acc:MGI:104557]	protein_coding	6.09269	5.80369	-0.289005	0.364916	0.0368207	6.41208	5.61532	5.9982	6.32117	5.83868	6.16687	6.645	6.19324	5.98822	5.74814	5.42192	6.08749	5.68651	5.6983	5.89328	6.19218	6.38005	5.4749	5.55252	5.64975
ENSMUSG00000024598	Fbn2	fibrillin 2 [Source:MGI Symbol;Acc:MGI:95490]	protein_coding	3.07176	3.98419	0.912433	-0.991268	0.0368334	3.62426	3.13043	1.27116	2.66044	4.07315	1.64712	4.76522	4.77216	2.11699	2.65665	4.1149	4.25553	4.56319	2.63505	3.14693	4.26316	4.75335	4.01639	3.33073	4.76266
ENSMUSG00000087402	Gm11867	predicted gene 11867 [Source:MGI Symbol;Acc:MGI:3650506]	processed_transcript	-1.53989	-3.59175	-2.05185	1.86735	0.0369159	2.97863	3.00625	-3.68304	-1.42702	-3.10676	-3.39728	-2.85683	1.17748	-4.03275	-4.0576	-4.92127	-4.22425	-3.90033	-3.09287	-2.96159	-2.97524	-2.55953	-3.14349	-4.1039	-4.035
ENSMUSG00000061510	Gm10101	predicted gene 10101 [Source:MGI Symbol;Acc:MGI:3641713]	lincRNA	-3.44328	-1.47142	1.97186	-1.8667	0.0369214	-4.3701	-3.46948	-3.68304	-1.42702	-3.10676	-3.39728	-2.85683	-4.03197	-4.03275	-4.0576	0.208014	-4.22425	-3.90033	-3.09287	-2.96159	-2.97524	2.19536	-3.14349	2.08592	1.09428
ENSMUSG00000089729	Gm16552	predicted gene 16552 [Source:MGI Symbol;Acc:MGI:4414972]	antisense	1.54957	3.26571	1.71614	-1.65505	0.0369275	2.47539	-3.46948	4.63437	2.47987	-3.10676	2.86951	4.26211	1.01242	3.18641	1.15185	3.59837	2.83103	4.26458	3.41493	3.51414	2.75268	4.31084	2.28278	3.2798	2.40794
ENSMUSG00000037855	Zfp365	zinc finger protein 365 [Source:MGI Symbol;Acc:MGI:2143676]	protein_coding	6.38223	6.45913	0.0768949	-0.688715	0.0370181	6.03823	5.13414	5.61846	7.09262	5.42852	5.47	6.81736	7.29614	6.98057	7.94627	8.146	6.49428	7.09048	5.37066	5.48549	5.52858	6.37416	5.29531	7.63123	7.17506
ENSMUSG00000049659	Aftph	aftiphilin [Source:MGI Symbol;Acc:MGI:1923012]	protein_coding	5.74513	6.07018	0.325047	-0.393672	0.0371285	5.39311	5.39779	6.2697	5.36739	5.77282	5.81461	6.07094	5.94674	5.8965	5.52172	6.12926	5.89598	6.78705	6.42873	6.12852	6.10424	4.98737	5.96765	6.27872	5.99429
ENSMUSG00000084864	1700027A07Rik	RIKEN cDNA 1700027A07 gene [Source:MGI Symbol;Acc:MGI:1917246]	antisense	-3.44328	-1.6999	1.74339	-1.57156	0.0371325	-4.3701	-3.46948	-3.68304	-1.42702	-3.10676	-3.39728	-2.85683	-4.03197	-4.03275	-4.0576	0.123125	-4.22425	-3.90033	-3.09287	-0.154235	-2.97524	-2.55953	0.763405	-0.644472	-0.334562
ENSMUSG00000024135	Srbd1	S1 RNA binding domain 1 [Source:MGI Symbol;Acc:MGI:1925836]	protein_coding	4.68864	4.26194	-0.426695	0.695497	0.0371531	5.71072	5.78081	3.47683	3.99924	3.76361	4.63063	4.56102	4.73952	5.2128	5.01118	4.22084	4.18089	3.46599	4.83195	4.02709	4.69009	4.5385	4.57761	3.53272	4.55371
ENSMUSG00000034974	Dapk3	death-associated protein kinase 3 [Source:MGI Symbol;Acc:MGI:1203520]	protein_coding	2.57109	3.84094	1.26985	-0.970311	0.0372739	3.6129	1.17437	3.78457	-1.42702	1.64813	3.44821	3.91135	3.22542	3.40187	2.93108	4.07025	3.25956	4.29443	2.83787	4.17796	3.79294	3.70726	4.01639	3.76028	4.49248
ENSMUSG00000020929	Eftud2	elongation factor Tu GTP binding domain containing 2 [Source:MGI Symbol;Acc:MGI:1336880]	protein_coding	6.29713	6.07855	-0.218586	0.311321	0.0374076	6.5658	6.14706	6.61731	6.15041	5.94581	5.66072	6.60055	6.34849	6.405	6.53018	5.93593	6.13	6.27085	6.24029	5.93626	6.30321	5.95222	6.23806	5.9143	5.86436
ENSMUSG00000065232	Gm22973	predicted gene, 22973 [Source:MGI Symbol;Acc:MGI:5452750]	snRNA	-1.34755	-3.31101	-1.96347	1.87349	0.0374348	1.96975	-3.46948	2.14985	-1.42702	-3.10676	-0.227351	-2.85683	1.58274	-4.03275	-4.0576	-4.92127	-4.22425	-3.90033	-3.09287	-2.96159	-2.97524	-2.55953	-0.336131	-4.1039	-4.035
ENSMUSG00000060938	Rpl26	ribosomal protein L26 [Source:MGI Symbol;Acc:MGI:106022]	protein_coding	5.33283	5.73998	0.407154	-0.934956	0.0374396	5.45486	3.56394	4.54096	5.56166	5.04806	4.29621	4.91795	6.74528	5.93447	7.26489	8.16105	5.6961	5.74893	4.98928	4.67503	4.90127	5.49032	4.74526	6.61292	6.37968
ENSMUSG00000085738	Gm12335	predicted gene 12335 [Source:MGI Symbol;Acc:MGI:3650727]	processed_pseudogene	-1.75262	0.491212	2.24383	-2.29504	0.0374429	1.81973	-3.46948	-2.09808	-1.42702	-3.10676	0.0621551	1.23063	-4.03197	-4.03275	-2.47264	2.39161	2.21869	3.59952	-0.770938	1.7933	2.57935	-0.974566	-3.14349	-4.1039	1.32255
ENSMUSG00000026740	Dnajc1	DnaJ heat shock protein family (Hsp40) member C1 [Source:MGI Symbol;Acc:MGI:103268]	protein_coding	6.25534	6.58204	0.326704	-0.279834	0.0375636	6.43645	6.40242	5.6811	6.16544	5.97273	6.64301	6.4941	6.40161	6.28353	6.07297	6.44887	6.61101	6.52698	6.58133	6.58723	6.46977	6.74653	6.77984	6.54445	6.52438
ENSMUSG00000064590	Gm22301	predicted gene, 22301 [Source:MGI Symbol;Acc:MGI:5452078]	snRNA	0.543855	-1.25993	-1.80379	2.22181	0.0376015	-4.3701	3.27198	3.13714	2.03241	1.5371	3.39714	1.78702	-4.03197	-4.03275	2.71058	-0.528952	-4.22425	-3.90033	1.86133	1.12587	1.41708	-2.55953	2.34837	-4.1039	-4.035
ENSMUSG00000071647	Eml3	echinoderm microtubule associated protein like 3 [Source:MGI Symbol;Acc:MGI:2387612]	protein_coding	0.865359	2.61291	1.74755	-1.78748	0.0377266	1.69599	-3.46948	3.70067	-1.42702	0.593681	2.66881	2.75788	3.28091	1.3248	-2.47264	3.12858	1.06115	3.58349	2.74002	3.66777	0.725197	2.93232	1.81071	3.39594	3.08394
ENSMUSG00000029461	Fam168a	family with sequence similarity 168, member A [Source:MGI Symbol;Acc:MGI:2442372]	protein_coding	6.8135	7.19274	0.37924	-0.345186	0.0378534	6.92739	6.52911	6.52763	6.66574	6.13879	6.83274	6.59644	7.36303	6.71124	7.84289	7.46702	6.86387	7.55448	7.11537	6.85059	6.95697	7.29066	7.07205	7.65889	7.0975
ENSMUSG00000020823	Sec14l1	SEC14-like lipid binding 1 [Source:MGI Symbol;Acc:MGI:1921386]	protein_coding	6.51885	6.62034	0.101491	-0.299556	0.0378654	6.35527	6.68153	6.55895	6.49779	6.10026	5.98427	6.85569	6.47879	6.54184	7.13408	7.14044	6.78767	7.24497	6.24029	6.26	6.40197	6.40914	6.13496	7.01439	6.56955
ENSMUSG00000042305	Tmem183a	transmembrane protein 183A [Source:MGI Symbol;Acc:MGI:1914729]	protein_coding	3.93033	4.53649	0.606159	-0.951158	0.0379308	0.674297	5.22748	3.13714	4.7628	4.32787	3.84113	4.30304	4.81038	3.88013	4.339	4.87477	4.60547	4.13859	4.22002	4.93928	3.84494	4.26065	4.88442	4.99149	4.60524
ENSMUSG00000071256	Zfp213	zinc finger protein 213 [Source:MGI Symbol;Acc:MGI:3053094]	protein_coding	2.61863	1.09956	-1.51907	1.68918	0.0379464	2.66333	4.67517	3.16245	2.27342	3.57974	2.43561	-2.85683	3.59008	2.37664	4.2867	2.44505	-0.136791	-2.31537	-0.285511	2.46468	0.931648	2.56975	0.763405	2.08592	2.47279
ENSMUSG00000048096	Lmod1	leiomodin 1 (smooth muscle) [Source:MGI Symbol;Acc:MGI:2135671]	protein_coding	-1.96907	0.369934	2.339	-2.27232	0.038062	-4.3701	-3.46948	-3.68304	-1.42702	-0.784831	-3.39728	0.313091	3.63336	-2.44779	-4.0576	0.63332	0.985199	3.43059	1.95153	-0.639662	1.41708	-2.55953	0.315946	-4.1039	2.26878
ENSMUSG00000002900	Lamb1	laminin B1 [Source:MGI Symbol;Acc:MGI:96743]	protein_coding	5.43489	5.0067	-0.428189	0.578896	0.038078	5.74495	6.30035	4.82079	5.34116	5.39707	5.72943	5.48746	5.69084	5.76004	4.07683	4.486	4.35695	4.12758	5.24252	5.38271	6.0499	5.22837	5.43772	4.59306	5.16222
ENSMUSG00000028188	Spata1	spermatogenesis associated 1 [Source:MGI Symbol;Acc:MGI:1918201]	protein_coding	2.88147	3.95075	1.06928	-1.0262	0.038173	2.00494	4.18157	3.4359	2.03241	1.93763	3.20264	3.55256	4.27637	3.85599	0.334717	3.66745	3.35317	4.46161	4.55819	4.00419	4.26316	2.64993	5.01133	3.77261	3.7659
ENSMUSG00000066442	Mthfs	5, 10-methenyltetrahydrofolate synthetase [Source:MGI Symbol;Acc:MGI:1340032]	protein_coding	1.96609	3.3506	1.38451	-1.45367	0.0381961	2.3164	2.7973	3.59309	3.85838	3.12206	2.62509	2.97606	2.76244	-0.332315	-4.0576	3.49236	3.84721	2.69958	3.56535	3.22823	3.68297	3.27336	4.01639	2.99413	2.70647
ENSMUSG00000031820	Babam1	BRISC and BRCA1 A complex member 1 [Source:MGI Symbol;Acc:MGI:1915501]	protein_coding	4.01321	4.49721	0.484002	-0.604278	0.0382175	3.41781	4.25162	3.47683	3.09654	3.57974	3.91561	4.45605	4.43155	4.63613	4.87018	5.0603	4.27957	4.98537	4.35835	3.98092	4.03598	4.40626	4.07568	5.14165	4.64799
ENSMUSG00000090024	Gm16350	predicted gene 16350 [Source:MGI Symbol;Acc:MGI:3840133]	antisense	-1.50086	-3.15252	-1.65166	1.80035	0.0383035	-2.78513	-3.46948	1.27116	-1.42702	3.36897	-3.39728	1.23063	-4.03197	-1.71083	-4.0576	-0.528952	-4.22425	-3.90033	-3.09287	-2.96159	-2.97524	-2.55953	-3.14349	-4.1039	-4.035
ENSMUSG00000042487	Leo1	Leo1, Paf1/RNA polymerase II complex component [Source:MGI Symbol;Acc:MGI:2685031]	protein_coding	5.16255	4.73859	-0.423964	0.538449	0.0383112	5.09138	4.77369	4.97874	4.63907	5.24639	5.15347	5.06798	5.05814	5.44904	6.16761	4.90369	4.06576	3.96386	4.65533	5.55016	5.31478	4.23489	4.80488	4.80599	5.08653
ENSMUSG00000098753		#N/A	#N/A	-3.44328	-1.4536	1.98968	-1.80237	0.038335	-4.3701	-3.46948	-3.68304	-1.42702	-3.10676	-3.39728	-2.85683	-4.03197	-4.03275	-4.0576	0.032927	2.00456	-3.90033	-3.09287	1.68227	-2.97524	-2.55953	-3.14349	-4.1039	1.51959
ENSMUSG00000004891	Nes	nestin [Source:MGI Symbol;Acc:MGI:101784]	protein_coding	-0.202778	1.33555	1.53833	-1.95043	0.0384376	-2.04817	2.41316	-2.09808	-1.42702	2.31951	-1.07535	0.313091	0.722916	-4.03275	2.88491	2.64097	2.80917	2.36646	2.39899	-2.96159	-1.39028	1.52793	1.81071	1.77874	2.37439
ENSMUSG00000031492	Chrnb3	cholinergic receptor, nicotinic, beta polypeptide 3 [Source:MGI Symbol;Acc:MGI:106212]	protein_coding	-2.29791	-0.361781	1.93612	-2.11267	0.0384416	2.03929	-3.46948	-2.09808	-1.42702	-3.10676	-3.39728	-2.85683	-0.57254	-4.03275	-4.0576	0.288184	0.729942	-3.90033	0.994597	-2.96159	-2.97524	3.46284	-3.14349	2.49601	1.39126
ENSMUSG00000097413	A830052D11Rik	RIKEN cDNA A830052D11 gene [Source:MGI Symbol;Acc:MGI:3028074]	lincRNA	-0.428432	-2.15399	-1.72556	2.14106	0.0385343	-4.3701	3.00625	-3.68304	0.894907	-0.299404	1.4607	-0.534906	-4.03197	0.921441	2.35179	-3.33631	-4.22425	-3.90033	-3.09287	0.497842	2.45102	-2.55953	0.763405	-4.1039	-4.035
ENSMUSG00000023047	Amhr2	anti-Mullerian hormone type 2 receptor [Source:MGI Symbol;Acc:MGI:105062]	protein_coding	-2.81661	-0.777039	2.03957	-1.99107	0.0385701	-4.3701	-3.46948	-3.68304	-1.42702	-3.10676	-3.39728	-2.85683	2.23482	-4.03275	-4.0576	-0.166382	1.2676	-3.90033	0.994597	0.73885	-2.97524	-2.55953	-3.14349	1.25365	0.719886
ENSMUSG00000002020	Ltbp2	latent transforming growth factor beta binding protein 2 [Source:MGI Symbol;Acc:MGI:99502]	protein_coding	-0.666541	1.37583	2.04237	-2.18293	0.0386221	1.05617	3.42533	-3.68304	-1.42702	-3.10676	1.96028	0.313091	2.88689	-4.03275	-4.0576	1.92422	-0.523814	3.5343	2.3334	1.68227	1.54832	-2.55953	1.50037	1.38795	2.93078
ENSMUSG00000046519	Golph3l	golgi phosphoprotein 3-like [Source:MGI Symbol;Acc:MGI:1917129]	protein_coding	1.32324	3.13868	1.81544	-1.35374	0.0387151	4.00928	1.57491	1.93167	-1.42702	-3.10676	2.43561	1.39109	2.30788	2.68149	1.43425	2.90528	2.25148	3.13309	3.24698	2.53026	3.65411	2.79802	2.21407	4.32655	4.32694
ENSMUSG00000082661	Gm11590	predicted gene 11590 [Source:MGI Symbol;Acc:MGI:3652106]	processed_pseudogene	-3.44328	-1.47425	1.96904	-1.86451	0.038719	-4.3701	-3.46948	-3.68304	-1.42702	-3.10676	-3.39728	-2.85683	-4.03197	-4.03275	-4.0576	0.63332	2.74153	-3.90033	-3.09287	-2.96159	-2.97524	2.39467	-3.14349	-4.1039	-0.334562
ENSMUSG00000028348	Murc	muscle-related coiled-coil protein [Source:MGI Symbol;Acc:MGI:1915266]	protein_coding	3.77739	2.98527	-0.792125	0.904825	0.038785	4.9314	3.10037	3.13714	3.85838	4.76976	4.10257	4.59438	2.44376	3.6746	3.16157	3.01537	2.00456	2.16576	3.44629	3.5462	4.1437	2.56975	2.87888	2.71628	3.36588
ENSMUSG00000063063	Ctnna2	catenin (cadherin associated protein), alpha 2 [Source:MGI Symbol;Acc:MGI:88275]	protein_coding	7.36002	7.20004	-0.159982	0.252586	0.0388516	7.56101	7.44116	7.45971	6.98661	7.52896	7.57499	7.61586	7.11205	7.1846	7.13531	6.99722	7.34987	7.28516	7.36964	7.08144	7.76538	7.15643	7.57162	6.88407	6.53959
ENSMUSG00000037172	E330009J07Rik	RIKEN cDNA E330009J07 gene [Source:MGI Symbol;Acc:MGI:2444256]	protein_coding	5.35023	5.89681	0.546576	-0.484582	0.0389304	5.26834	4.3443	4.76405	4.6815	6.10513	6.19331	5.82616	5.72458	5.77299	4.82198	5.75027	5.47445	6.43171	5.6041	6.1754	6.22197	5.59529	5.7176	6.29591	5.7014
ENSMUSG00000018143	Mafk	v-maf musculoaponeurotic fibrosarcoma oncogene family, protein K (avian) [Source:MGI Symbol;Acc:MGI:99951]	protein_coding	-2.10025	0.0809903	2.18124	-2.18618	0.0389331	-4.3701	-3.46948	0.56489	-1.42702	-3.10676	-0.589922	-2.85683	2.34307	-4.03275	-4.0576	0.364133	0.82014	-3.90033	-3.09287	1.56197	1.27269	-2.55953	1.10444	2.76646	2.47279
ENSMUSG00000034997	Htr2a	5-hydroxytryptamine (serotonin) receptor 2A [Source:MGI Symbol;Acc:MGI:109521]	protein_coding	1.92269	3.64275	1.72006	-1.88361	0.0389756	-4.3701	-3.46948	3.96801	4.45562	1.84744	3.17258	3.91135	3.96238	3.06528	2.68387	2.82692	4.26359	4.92939	4.54376	3.22823	3.29154	2.99506	2.06597	4.30124	3.98181
ENSMUSG00000031546	Gins4	GINS complex subunit 4 (Sld5 homolog) [Source:MGI Symbol;Acc:MGI:1923847]	protein_coding	2.82461	1.23427	-1.59034	1.6504	0.0389811	3.04776	2.93991	3.39378	2.66044	4.05311	2.58	2.00115	2.86285	1.94452	2.76258	2.81344	-4.22425	3.55088	-0.285511	1.56197	2.45102	2.29845	2.63787	2.40389	-0.865077
ENSMUSG00000027971	Ndst4	N-deacetylase/N-sulfotransferase (heparin glucosaminyl) 4 [Source:MGI Symbol;Acc:MGI:1932545]	protein_coding	4.65913	4.38474	-0.274387	0.796429	0.0390639	4.9037	5.06579	4.85999	3.21684	4.20612	4.85539	3.48302	4.07132	5.66595	6.2632	2.81344	4.52058	5.00355	4.74634	4.70375	4.9135	3.97963	4.1694	4.84738	4.14987
ENSMUSG00000068466	Gm5518	predicted gene 5518 [Source:MGI Symbol;Acc:MGI:3648673]	processed_pseudogene	-0.767257	-2.63382	-1.86656	1.93789	0.0391662	1.12176	-3.46948	-0.875683	0.157942	-3.10676	1.35761	0.602597	1.45988	-2.44779	-2.47264	-1.75134	-4.22425	-3.90033	-3.09287	-2.96159	-2.97524	1.52793	-3.14349	-1.78198	-4.035
ENSMUSG00000020407	Upp1	uridine phosphorylase 1 [Source:MGI Symbol;Acc:MGI:1097668]	protein_coding	-3.44328	-1.45583	1.98745	-1.83276	0.039195	-4.3701	-3.46948	-3.68304	-1.42702	-3.10676	-3.39728	-2.85683	-4.03197	-4.03275	-4.0576	2.17676	-4.22425	-3.90033	-3.09287	1.12587	1.41708	-2.55953	-3.14349	-4.1039	1.74636
ENSMUSG00000065557	Mirlet7c-1	microRNA let7c-1 [Source:MGI Symbol;Acc:MGI:2676795]	miRNA	-1.73221	0.251511	1.98372	-2.04024	0.0393009	3.16128	-3.46948	0.404425	-1.42702	-3.10676	-1.07535	-2.85683	-0.862046	-4.03275	-4.0576	-0.528952	3.15945	-2.31537	-0.770938	1.28634	1.66861	-2.55953	-0.336131	2.55431	0.357316
ENSMUSG00000022603	Mroh4	maestro heat-like repeat family member 4 [Source:MGI Symbol;Acc:MGI:1916689]	protein_coding	-2.26372	0.329733	2.59345	-2.44929	0.0393991	-2.78513	-3.46948	2.62074	0.157942	-3.10676	-3.39728	-2.85683	-1.71004	-4.03275	-4.0576	1.18726	-4.22425	4.53012	0.994597	1.43073	-2.97524	2.72587	0.315946	-4.1039	3.41621
ENSMUSG00000011752	Pgam1	phosphoglycerate mutase 1 [Source:MGI Symbol;Acc:MGI:97552]	protein_coding	2.21112	3.26487	1.05375	-1.40848	0.0394323	1.41126	-1.88452	2.50679	4.98237	-3.10676	2.97776	2.27245	3.68913	3.93879	5.32394	4.52788	3.91017	4.39888	2.11659	2.39596	1.41708	3.1129	2.52894	4.061	4.17932
ENSMUSG00000038836	Agbl3	ATP/GTP binding protein-like 3 [Source:MGI Symbol;Acc:MGI:1923473]	protein_coding	1.04042	3.03324	1.99282	-1.81108	0.0394802	-2.78513	-3.46948	4.11786	-1.42702	4.01218	3.93364	3.33299	2.30788	2.11699	-1.73567	3.3219	2.3149	3.86122	2.83787	2.8713	3.3998	3.66929	2.4111	1.91846	3.72655
ENSMUSG00000027329	Spef1	sperm flagellar 1 [Source:MGI Symbol;Acc:MGI:3513546]	protein_coding	1.2855	3.1113	1.82581	-1.92691	0.0395229	3.62426	4.64426	2.19961	3.32787	0.593681	3.49754	-0.0494795	3.10758	-4.03275	-4.0576	2.59443	2.76443	4.83776	3.17392	2.0828	3.09085	2.39467	3.8223	3.87909	2.47279
ENSMUSG00000000560	Gabra2	gamma-aminobutyric acid (GABA) A receptor, subunit alpha 2 [Source:MGI Symbol;Acc:MGI:95614]	protein_coding	6.52682	6.34144	-0.185371	0.390945	0.0395535	6.31553	6.3807	5.71997	6.34777	6.72138	7.21098	6.62899	6.70358	6.98057	6.25868	5.38593	5.98154	6.66477	6.49022	6.62149	6.81755	6.49846	6.57248	6.41278	5.96922
ENSMUSG00000022710	Usp7	ubiquitin specific peptidase 7 [Source:MGI Symbol;Acc:MGI:2182061]	protein_coding	7.54072	7.35926	-0.181459	0.217231	0.0395606	7.77679	7.30118	7.58433	8.04262	7.6606	7.52084	7.88548	7.08632	7.14155	7.40746	7.19084	7.15999	7.0341	7.55908	7.58434	7.43944	7.69668	7.70435	7.11345	7.11029
ENSMUSG00000020462	Cfap36	cilia and flagella associated protein 36 [Source:MGI Symbol;Acc:MGI:1913994]	protein_coding	5.89037	6.3235	0.433137	-0.416337	0.0395854	5.04564	5.62591	6.28419	5.79215	5.088	6.54377	5.90139	6.42027	5.98266	6.21969	6.17479	6.44197	5.87281	6.77904	6.22576	6.41493	5.87092	6.57248	6.53905	6.34329
ENSMUSG00000096217	Gm4904	predicted gene 4904 [Source:MGI Symbol;Acc:MGI:3648291]	processed_pseudogene	-3.44328	-1.40679	2.0365	-1.76991	0.0395884	-4.3701	-3.46948	-3.68304	-1.42702	-3.10676	-3.39728	-2.85683	-4.03197	-4.03275	-4.0576	-3.33631	1.20201	3.37579	-3.09287	-2.96159	-2.97524	-2.55953	-0.336131	0.650984	-4.035
ENSMUSG00000029656	C8b	complement component 8, beta polypeptide [Source:MGI Symbol;Acc:MGI:88236]	protein_coding	-0.214187	-2.50822	-2.29403	2.16175	0.0396446	-4.3701	3.73019	1.36136	-1.42702	-3.10676	1.88813	0.602597	0.611885	-4.03275	2.60061	-0.0632883	-4.22425	-3.90033	-3.09287	-1.37663	-2.97524	-2.55953	-3.14349	-4.1039	0.357316
ENSMUSG00000062184	Hs6st2	heparan sulfate 6-O-sulfotransferase 2 [Source:MGI Symbol;Acc:MGI:1354959]	protein_coding	5.86219	5.54113	-0.321057	0.531242	0.0396804	5.98855	4.69542	5.82674	5.67101	5.20158	6.58143	6.08861	6.27067	6.03468	6.2632	4.83862	4.82831	4.97311	5.1598	6.2208	5.98186	5.16157	6.40918	5.86044	5.97762
ENSMUSG00000074649	BC029722	cDNA sequence BC029722 [Source:MGI Symbol;Acc:MGI:3584273]	protein_coding	-0.218846	1.67826	1.8971	-2.05735	0.0397081	-4.3701	-3.46948	1.60236	-1.42702	0.800131	1.81218	0.843605	2.91054	-2.44779	1.55711	2.9796	0.82014	-1.5784	0.607574	1.56197	1.27269	2.08433	2.63787	3.98885	2.40794
ENSMUSG00000022614	Lmf2	lipase maturation factor 2 [Source:MGI Symbol;Acc:MGI:2146015]	protein_coding	1.39433	2.65683	1.26251	-1.73021	0.0397836	-4.3701	3.18873	2.91688	1.38033	3.57974	1.35761	-1.27187	3.75593	0.722133	2.68387	3.34083	2.93562	2.75788	3.13595	1.68227	1.54832	2.93232	1.10444	3.74785	3.38285
ENSMUSG00000037211	Spry1	sprouty homolog 1 (Drosophila) [Source:MGI Symbol;Acc:MGI:1345139]	protein_coding	-0.146919	1.27906	1.42598	-1.83721	0.0398384	-2.78513	-3.46948	2.54578	-1.42702	2.31951	0.0621551	-2.85683	1.69595	0.722133	1.72376	3.13943	1.75303	1.38507	-3.09287	0.945301	1.41708	0.899903	1.10444	2.40389	2.83536
ENSMUSG00000064964	Gm25147	predicted gene, 25147 [Source:MGI Symbol;Acc:MGI:5454924]	snRNA	-1.73858	-3.43325	-1.69467	1.63922	0.0398755	-2.04817	-3.46948	-3.68304	-1.42702	-3.10676	-0.589922	-2.85683	2.15785	-4.03275	1.67032	-4.92127	-4.22425	-3.90033	-3.09287	-2.96159	-2.97524	-2.55953	-1.55852	-4.1039	-4.035
ENSMUSG00000020946	Gosr2	golgi SNAP receptor complex member 2 [Source:MGI Symbol;Acc:MGI:1927204]	protein_coding	3.19069	4.27388	1.08318	-1.33777	0.039876	3.98305	-3.46948	3.21178	5.23119	3.60749	4.32382	3.12045	3.96238	3.88013	4.05614	5.52271	4.35695	4.82418	3.47699	2.46468	4.20467	4.38299	3.95455	5.09822	4.45284
ENSMUSG00000024052	Lpin2	lipin 2 [Source:MGI Symbol;Acc:MGI:1891341]	protein_coding	5.51665	5.97653	0.459874	-0.444867	0.0400495	4.88493	4.81129	6.64227	5.36739	5.41288	5.82431	5.37679	5.70104	5.76653	5.37911	5.86908	6.4187	5.83945	5.80498	5.9483	5.79625	6.19202	6.31799	5.48294	6.09557
ENSMUSG00000055639	Dach1	dachshund 1 (Drosophila) [Source:MGI Symbol;Acc:MGI:1277991]	protein_coding	4.17598	5.1353	0.959324	-0.818381	0.0401245	1.85872	3.5192	4.86771	2.27342	4.58673	6.05599	5.48746	5.00969	4.479	3.62188	4.61983	4.21454	5.44174	5.20634	5.1417	5.97604	5.0179	5.17393	5.29911	5.26191
ENSMUSG00000031760	Mt3	metallothionein 3 [Source:MGI Symbol;Acc:MGI:97173]	protein_coding	1.49288	3.09679	1.60391	-1.66791	0.0401821	2.07285	3.03831	-3.68304	-1.42702	1.28556	0.995041	1.78702	4.11269	3.79379	2.95363	5.35602	2.71826	3.27958	1.86133	3.01569	3.4677	3.16839	2.06597	3.4118	2.62321
ENSMUSG00000032518	Rpsa	ribosomal protein SA [Source:MGI Symbol;Acc:MGI:105381]	protein_coding	5.67133	5.80348	0.13215	-0.836291	0.0402068	4.58119	5.38538	5.25654	5.73285	4.86478	4.99074	4.72059	7.1498	6.4859	7.54556	8.12943	6.17556	5.996	4.95698	4.67503	5.05266	5.34134	4.1139	6.93981	6.65412
ENSMUSG00000071649	B3gat3	beta-1,3-glucuronyltransferase 3 (glucuronosyltransferase I) [Source:MGI Symbol;Acc:MGI:1919977]	protein_coding	4.14171	3.57066	-0.571045	0.762336	0.0402378	4.52775	3.69039	4.68765	3.93053	3.00177	3.91561	3.16553	4.52645	4.67805	5.29334	3.90845	4.02841	1.71438	3.72731	4.21832	3.65411	2.93232	3.67669	3.82091	4.02569
ENSMUSG00000085622	3110056K07Rik	RIKEN cDNA 3110056K07 gene [Source:MGI Symbol;Acc:MGI:1920454]	antisense	1.1061	2.90303	1.79692	-1.91163	0.0402681	-4.3701	2.20294	2.33933	3.85838	1.64813	1.12629	3.0739	2.03412	3.20565	-4.0576	2.25864	3.4268	4.62715	3.05688	3.69662	3.4677	2.64993	0.763405	3.09577	1.98737
ENSMUSG00000079555	Haus3	HAUS augmin-like complex, subunit 3 [Source:MGI Symbol;Acc:MGI:2387633]	protein_coding	1.3473	3.29538	1.94808	-1.91514	0.0403075	-2.78513	-3.46948	4.79674	3.61737	-1.5218	2.75247	0.313091	3.35173	4.17182	2.24618	3.55851	3.98032	3.76501	4.55819	3.48135	4.30088	4.18194	2.34837	1.32236	1.45685
ENSMUSG00000028029	Aimp1	aminoacyl tRNA synthetase complex-interacting multifunctional protein 1 [Source:MGI Symbol;Acc:MGI:102774]	protein_coding	2.48527	3.79997	1.3147	-1.4327	0.0403731	-2.78513	1.88807	3.49687	0.157942	3.66143	3.07846	3.16553	4.43155	3.3851	4.37285	4.03583	3.5373	3.51752	3.70155	3.60827	4.71824	3.41775	3.59798	3.79696	4.06829
ENSMUSG00000013973	Dedd	death effector domain-containing [Source:MGI Symbol;Acc:MGI:1333874]	protein_coding	2.17528	3.59238	1.4171	-1.21782	0.0404321	3.60145	3.24476	-2.09808	0.157942	1.14117	3.37091	3.29291	3.10758	3.33357	2.60061	3.36875	4.21454	3.76501	3.38287	3.48135	2.75268	4.06983	3.99607	3.74785	3.14491
ENSMUSG00000003161	Sri	sorcin [Source:MGI Symbol;Acc:MGI:98419]	protein_coding	3.8834	4.46878	0.585376	-0.732231	0.0404492	3.9742	5.64165	2.58375	3.85838	3.88193	3.89734	2.97606	3.26265	3.51414	5.2439	4.64669	4.57988	5.27709	3.47699	4.00419	4.63209	3.70726	4.73303	5.12251	4.50803
ENSMUSG00000021750	Fam107a	family with sequence similarity 107, member A [Source:MGI Symbol;Acc:MGI:3041256]	protein_coding	6.21558	6.29947	0.0838883	-0.898389	0.0405436	6.6079	5.25503	5.02087	5.73285	5.3891	4.85539	6.12331	7.36088	7.13278	8.67774	9.10292	6.86387	7.05168	5.13114	4.68946	5.1385	5.37711	4.99094	7.6363	7.0128
ENSMUSG00000068959	Zfp619	zinc finger protein 619 [Source:MGI Symbol;Acc:MGI:1917477]	protein_coding	0.89763	2.66949	1.77186	-1.72007	0.0406108	1.05617	-0.662129	4.14351	0.157942	3.00177	-1.81231	2.92453	1.74939	2.47504	-4.0576	2.42746	2.43396	1.52593	1.4307	2.65312	3.59461	4.15472	3.1233	1.91846	3.4326
ENSMUSG00000082356	Gm15565	predicted gene 15565 [Source:MGI Symbol;Acc:MGI:3783014]	processed_pseudogene	-2.14636	-3.59175	-1.44538	1.49214	0.0406461	-4.3701	-3.46948	-3.68304	-1.42702	-3.10676	0.0621551	-2.85683	0.722916	0.722133	-4.0576	-4.92127	-4.22425	-3.90033	-3.09287	-2.96159	-2.97524	-2.55953	-3.14349	-4.1039	-4.035
ENSMUSG00000087363	Gm16347	predicted gene 16347 [Source:MGI Symbol;Acc:MGI:3840141]	antisense	0.76371	2.68957	1.92586	-1.96927	0.0406893	-4.3701	-3.46948	1.60236	4.3009	3.99127	0.0621551	2.42857	1.69595	3.86811	-2.47264	2.56255	3.68864	3.27958	2.88441	3.06078	0.931648	2.56975	1.6114	2.90732	3.39963
ENSMUSG00000059791	Nrm	nurim (nuclear envelope membrane protein) [Source:MGI Symbol;Acc:MGI:2146855]	protein_coding	0.993846	-1.78595	-2.77979	2.58169	0.040731	3.56654	3.44938	1.60236	-1.42702	1.75122	0.850651	0.313091	0.722916	-4.03275	3.14207	-4.92127	-4.22425	2.91985	-3.09287	-2.96159	-2.97524	1.83279	-3.14349	-4.1039	2.81049
ENSMUSG00000098729	Gm27200	predicted gene 27200 [Source:MGI Symbol;Acc:MGI:5521043]	antisense	1.91203	-0.254007	-2.16604	2.21585	0.0407634	3.76433	3.62855	1.67451	2.03241	3.83576	0.509614	3.93758	1.94531	1.84989	-4.0576	0.570584	-4.22425	-3.90033	-0.770938	2.16769	2.63947	-0.974566	1.6114	-0.0164403	0.357316
ENSMUSG00000054457	9430021M05Rik	RIKEN cDNA 9430021M05 gene [Source:MGI Symbol;Acc:MGI:1924538]	processed_transcript	0.986401	2.80682	1.82042	-1.79355	0.0407699	2.03929	3.18873	4.13074	0.157942	1.5371	1.88813	-2.85683	2.19685	1.63967	-4.0576	3.11765	1.65839	4.89083	3.7775	3.51414	2.63947	-0.2376	3.6247	2.61034	2.47279
ENSMUSG00000075420	Smim6	small integral membrane protein 6 [Source:MGI Symbol;Acc:MGI:1915778]	protein_coding	0.420822	2.34877	1.92795	-1.96782	0.0408198	0.915305	-3.46948	-2.09808	-1.42702	3.16003	3.04567	3.44695	1.39429	3.29816	-4.0576	2.79983	1.70648	4.01256	0.0770591	2.24786	2.06915	1.96403	2.21407	3.44299	2.95368
ENSMUSG00000052934	Fbxo31	F-box protein 31 [Source:MGI Symbol;Acc:MGI:1354708]	protein_coding	4.23658	4.61845	0.38187	-0.605243	0.0408279	4.03504	3.56394	4.09175	3.93053	4.40894	3.63615	4.01353	5.14046	4.60024	4.94521	5.40179	4.78417	4.2746	4.25586	4.00419	4.57165	3.16839	4.88442	5.59133	5.24809
ENSMUSG00000024560	Cxxc1	CXXC finger 1 (PHD domain) [Source:MGI Symbol;Acc:MGI:1921572]	protein_coding	5.69878	5.36755	-0.331229	0.448448	0.0408791	6.10259	5.7521	5.98762	5.69192	5.26393	6.28044	6.2647	5.32338	4.90094	5.42016	5.04596	4.85523	4.52173	5.69177	6.2208	5.69364	5.65479	5.7361	5.08345	5.17201
ENSMUSG00000084453	Gm24596	predicted gene, 24596 [Source:MGI Symbol;Acc:MGI:5454373]	snRNA	-3.44328	-1.42599	2.0173	-1.86537	0.0408949	-4.3701	-3.46948	-3.68304	-1.42702	-3.10676	-3.39728	-2.85683	-4.03197	-4.03275	-4.0576	-4.92127	0.633727	-3.90033	2.39899	2.32381	-2.97524	-2.55953	-3.14349	1.91846	-4.035
ENSMUSG00000081747	Rpl7a-ps9	ribosomal protein L7A, pseudogene 9 [Source:MGI Symbol;Acc:MGI:3783074]	processed_pseudogene	-3.16255	-1.01329	2.14926	-1.91949	0.0409669	-4.3701	-3.46948	-3.68304	-1.42702	-3.10676	-3.39728	-0.0494795	-4.03197	-4.03275	-4.0576	0.751156	-4.22425	-3.90033	2.39899	-2.96159	-2.97524	-2.55953	0.763405	2.08592	0.48856
ENSMUSG00000033033	Calhm2	calcium homeostasis modulator 2 [Source:MGI Symbol;Acc:MGI:1919941]	protein_coding	-0.0264038	1.88417	1.91058	-1.80137	0.0410007	2.10564	-3.46948	-0.223606	2.27342	-3.10676	0.303163	-2.85683	0.611885	0.825226	3.27332	2.54634	2.54393	3.46599	0.994597	3.34219	-2.97524	2.19536	2.06597	1.77874	2.88386
ENSMUSG00000061576	Dpp6	dipeptidylpeptidase 6 [Source:MGI Symbol;Acc:MGI:94921]	protein_coding	8.09395	8.02918	-0.0647732	0.17179	0.0410254	7.87159	8.10842	8.46066	8.06283	8.19073	8.21973	7.93839	8.00523	8.08456	7.99734	7.66205	7.96773	7.91625	8.19196	8.31976	8.1726	8.13657	8.29894	7.80486	7.82103
ENSMUSG00000088357	Gm24011	predicted gene, 24011 [Source:MGI Symbol;Acc:MGI:5453788]	misc_RNA	-1.50142	-3.31101	-1.8096	1.77848	0.0411201	1.18449	-3.46948	-3.68304	-1.42702	-3.10676	-3.39728	0.843605	-4.03197	1.1767	0.896596	-4.92127	-4.22425	-3.90033	-3.09287	-2.96159	-2.97524	0.247827	-3.14349	-4.1039	-4.035
ENSMUSG00000088850	Gm24729	predicted gene, 24729 [Source:MGI Symbol;Acc:MGI:5454506]	snoRNA	-2.29791	0.418319	2.71622	-2.51342	0.0411487	-4.3701	2.31188	-3.68304	-1.42702	-3.10676	2.27515	-2.85683	-4.03197	-4.03275	-4.0576	1.18726	2.3149	4.28455	-3.09287	2.39596	1.88274	3.32311	0.0264394	-4.1039	-4.035
ENSMUSG00000021930	Spryd7	SPRY domain containing 7 [Source:MGI Symbol;Acc:MGI:1913924]	protein_coding	2.02599	3.42715	1.40116	-1.50426	0.0411839	2.47539	-3.46948	1.27116	5.14283	2.82398	2.48537	-1.27187	3.60465	3.20565	3.99225	3.50918	3.17663	4.68087	4.14554	1.89639	2.69718	3.27336	2.14192	4.92124	3.82918
ENSMUSG00000039740	Alg2	asparagine-linked glycosylation 2 (alpha-1,3-mannosyltransferase) [Source:MGI Symbol;Acc:MGI:1914731]	protein_coding	6.01832	5.61287	-0.405451	0.485988	0.0412568	5.43242	5.94626	6.55178	6.48587	5.71661	5.99719	5.43318	5.98344	5.77299	6.8635	5.11902	5.61337	4.61142	5.99725	5.69305	5.07461	6.23813	6.0684	5.84008	5.87339
ENSMUSG00000032867	Fbxw8	F-box and WD-40 domain protein 8 [Source:MGI Symbol;Acc:MGI:1923041]	protein_coding	3.71457	4.37866	0.664096	-0.690804	0.0412786	5.15933	4.19585	3.9823	2.66044	1.84744	3.8024	4.87788	4.07132	3.52949	3.01922	4.95064	4.91785	4.68838	3.35008	4.00419	4.50857	4.23489	4.29114	4.61377	4.22709
ENSMUSG00000068391	Chrac1	chromatin accessibility complex 1 [Source:MGI Symbol;Acc:MGI:2135796]	protein_coding	0.390614	2.2018	1.81119	-1.87816	0.0412883	-4.3701	3.47303	1.27116	2.03241	-3.10676	1.55692	0.602597	2.76244	2.15707	-2.47264	2.86663	1.33033	0.623232	2.46172	3.01569	1.66861	3.46284	1.38008	2.12492	3.08394
ENSMUSG00000025578	Cbx8	chromobox 8 [Source:MGI Symbol;Acc:MGI:1353589]	protein_coding	1.13635	2.52698	1.39063	-1.63926	0.0412997	1.51255	3.4963	-3.68304	3.21684	-3.10676	1.24658	3.25169	0.82601	2.93303	1.67032	2.62563	3.93056	2.63883	3.62138	1.68227	0.725197	1.34736	1.7145	3.50343	3.4807
ENSMUSG00000023914	Mep1a	meprin 1 alpha [Source:MGI Symbol;Acc:MGI:96963]	protein_coding	-1.62648	-3.43325	-1.80677	1.90451	0.0413824	-4.3701	4.6338	-3.68304	-1.42702	-3.10676	0.690186	-2.85683	1.94531	-4.03275	-4.0576	-3.33631	-4.22425	-3.90033	-3.09287	-2.96159	-2.97524	-2.55953	-3.14349	-4.1039	-4.035
ENSMUSG00000016763	Scube1	signal peptide, CUB domain, EGF-like 1 [Source:MGI Symbol;Acc:MGI:1890616]	protein_coding	4.10397	3.72495	-0.379012	0.835313	0.0413861	4.34758	4.51351	5.70713	2.03241	3.94852	3.14188	2.27245	4.1726	4.91269	5.99089	3.56657	4.2716	2.28949	3.72731	4.02709	2.63947	4.97185	2.52894	5.0382	4.189
ENSMUSG00000030748	Il4ra	interleukin 4 receptor, alpha [Source:MGI Symbol;Acc:MGI:105367]	protein_coding	-0.761005	1.39663	2.15763	-2.21671	0.0414203	-1.20017	2.72034	0.960819	-1.42702	-3.10676	-3.39728	2.18756	-2.44701	-4.03275	2.13222	2.49658	1.75303	-3.90033	2.63505	1.56197	2.31016	0.610397	3.04634	0.288414	3.16467
ENSMUSG00000089829	Gm16565	predicted gene 16565 [Source:MGI Symbol;Acc:MGI:4414985]	processed_transcript	-3.44328	-1.63168	1.8116	-1.57861	0.0414289	-4.3701	-3.46948	-3.68304	-1.42702	-3.10676	-3.39728	-2.85683	-4.03197	-4.03275	-4.0576	0.208014	-1.4169	1.98231	-3.09287	-2.96159	-0.653314	-2.55953	-3.14349	-4.1039	-0.57557
ENSMUSG00000028484	Psip1	PC4 and SFRS1 interacting protein 1 [Source:MGI Symbol;Acc:MGI:2142116]	protein_coding	7.81893	7.76185	-0.0570866	0.197233	0.0414586	7.95717	7.43364	7.77998	7.84677	7.79486	7.84887	7.67162	8.05649	8.05703	7.7429	7.44314	7.58511	7.48823	7.94262	7.9355	7.8297	7.74539	8.06901	7.71428	7.86549
ENSMUSG00000082989	Gm13557	predicted gene 13557 [Source:MGI Symbol;Acc:MGI:3651669]	processed_pseudogene	-0.412235	-2.56636	-2.15413	2.22613	0.0414753	1.46279	-3.46948	-3.68304	-1.42702	3.08307	-3.39728	2.35262	2.50719	-4.03275	2.48156	0.288184	-4.22425	-3.90033	-3.09287	-2.96159	-2.97524	-2.55953	-3.14349	-4.1039	1.00939
ENSMUSG00000070282	3000002C10Rik	RIKEN cDNA 3000002C10 gene [Source:MGI Symbol;Acc:MGI:3036226]	transcribed_processed_pseudogene	2.6332	1.26846	-1.36474	1.60071	0.0414973	3.55472	3.03831	1.87155	3.09654	1.75122	4.14962	3.44695	2.73621	-0.332315	3.01922	-1.75134	0.633727	2.78617	0.0770591	1.43073	3.04713	0.247827	3.00626	2.99413	0.212926
ENSMUSG00000097020	Gm26613	predicted gene, 26613 [Source:MGI Symbol;Acc:MGI:5477107]	lincRNA	-1.00697	1.28545	2.29242	-2.22692	0.0414997	-2.78513	-3.46948	2.42549	-1.42702	-3.10676	1.64712	3.48302	1.25343	-4.03275	-4.0576	2.44505	0.82014	1.22895	1.15506	1.28634	2.31016	2.29845	3.00626	-4.1039	2.40794
ENSMUSG00000031816	Mthfsd	methenyltetrahydrofolate synthetase domain containing [Source:MGI Symbol;Acc:MGI:2679252]	protein_coding	3.50114	4.28891	0.787771	-0.923146	0.04158	2.82957	5.30201	4.52153	2.9653	4.03279	4.45447	4.32307	3.38588	2.86206	0.334717	4.23608	3.9705	4.76855	4.75888	4.60065	4.24393	3.84986	4.09492	3.91291	4.45284
ENSMUSG00000090761	Gm17201	predicted gene 17201 [Source:MGI Symbol;Acc:MGI:4938028]	antisense	-2.51132	-0.429554	2.08176	-1.94004	0.0417308	-4.3701	-3.46948	-3.68304	-1.42702	-3.10676	2.75247	0.313091	-4.03197	-4.03275	-4.0576	0.504995	1.65839	-3.90033	1.86133	-0.154235	-2.97524	2.29845	0.0264394	-4.1039	0.48856
ENSMUSG00000029918	Mrps33	mitochondrial ribosomal protein S33 [Source:MGI Symbol;Acc:MGI:1338046]	protein_coding	1.21734	2.94572	1.72839	-1.94065	0.0417558	-4.3701	-3.46948	3.75159	-1.42702	1.75122	2.38408	2.69775	3.43563	3.9616	3.4581	3.17149	1.96557	4.71069	2.19254	2.46468	3.3998	1.83279	2.28278	4.07102	3.36588
ENSMUSG00000065538	Mir153	microRNA 153 [Source:MGI Symbol;Acc:MGI:2676838]	miRNA	-3.21109	-1.17346	2.03764	-1.93393	0.0417742	-4.3701	-3.46948	-3.68304	-1.42702	-3.10676	-3.39728	-2.85683	-1.71004	-4.03275	-4.0576	-4.92127	3.14207	-3.90033	-3.09287	0.945301	1.27269	1.34736	-3.14349	-4.1039	0.719886
ENSMUSG00000074873	AI606181	expressed sequence AI606181 [Source:MGI Symbol;Acc:MGI:2147586]	protein_coding	0.284942	2.19919	1.91425	-2.07502	0.0417879	2.19976	2.68026	-3.68304	-1.42702	-3.10676	3.04567	3.40995	0.722916	3.06528	-4.0576	2.72978	3.38308	2.24942	1.29945	3.77988	-1.39028	3.27336	2.28278	3.56143	0.822979
ENSMUSG00000024906	Mus81	MUS81 structure-specific endonuclease subunit [Source:MGI Symbol;Acc:MGI:1918961]	protein_coding	3.84916	4.52777	0.67861	-0.757772	0.0418757	4.22609	3.87924	4.89816	4.7628	3.4324	3.47309	5.06798	3.36891	1.63967	3.7433	4.73516	4.55382	3.90057	4.83195	5.15215	4.66138	5.00271	4.35636	3.63081	4.45284
ENSMUSG00000089839	Rps19-ps11	ribosomal protein S19, pseudogene 11 [Source:MGI Symbol;Acc:MGI:4414982]	processed_pseudogene	-1.53184	-3.183	-1.65116	1.77918	0.0418805	-4.3701	-3.46948	-3.68304	-1.42702	0.593681	1.35761	-2.85683	-4.03197	1.58195	0.986794	-4.92127	-4.22425	-3.90033	-3.09287	-2.96159	-2.97524	-2.55953	0.943977	-4.1039	-4.035
ENSMUSG00000064373	Selenop	selenoprotein P [Source:MGI Symbol;Acc:MGI:894288]	protein_coding	3.79855	4.24974	0.451188	-1.14735	0.0419271	3.12975	2.72034	2.19961	5.04871	2.17864	3.59141	4.19845	5.44983	4.25726	5.21153	6.97695	3.46923	4.18182	3.47699	2.71084	4.35567	3.50656	3.1603	5.54176	5.11728
ENSMUSG00000046922	Gpr6	G protein-coupled receptor 6 [Source:MGI Symbol;Acc:MGI:2155249]	protein_coding	0.3708	2.81871	2.44791	-2.1435	0.0419464	-4.3701	-3.46948	1.27116	2.03241	-3.10676	2.48537	2.27245	4.1529	1.63967	0.800381	-0.528952	2.71826	2.40345	2.68849	2.32381	2.85765	3.81551	3.48587	4.37588	4.04715
ENSMUSG00000049235	Gm7324	predicted gene 7324 [Source:MGI Symbol;Acc:MGI:3646999]	processed_pseudogene	-0.61968	-2.79231	-2.17263	2.04167	0.0420645	-0.669658	-0.662129	2.75991	-1.42702	-3.10676	-1.81231	-1.27187	1.64045	-4.03275	2.38534	-4.92127	-4.22425	-3.90033	-1.5079	-2.96159	-2.97524	-0.2376	0.943977	-4.1039	-4.035
ENSMUSG00000029458	Brap	BRCA1 associated protein [Source:MGI Symbol;Acc:MGI:1919649]	protein_coding	5.58279	5.0907	-0.492094	0.430559	0.0421121	6.02329	6.15805	5.20266	5.01592	5.13641	5.06625	5.86084	5.50525	6.02659	5.83266	5.66651	4.99733	5.06834	5.11171	5.18307	4.94957	4.51729	4.59122	5.91151	4.91044
ENSMUSG00000040548	Tex2	testis expressed gene 2 [Source:MGI Symbol;Acc:MGI:102465]	protein_coding	4.91972	5.30045	0.380738	-0.491067	0.042129	4.19596	4.76414	4.89816	4.91283	4.36085	5.1302	4.90472	5.10502	5.34446	5.58084	5.92187	5.14861	5.54882	5.7048	5.07733	5.26793	4.47389	5.4527	5.35348	5.05511
ENSMUSG00000031904	Slc7a6	solute carrier family 7 (cationic amino acid transporter, y+ system), member 6 [Source:MGI Symbol;Acc:MGI:2142598]	protein_coding	3.66823	4.67856	1.01033	-1.11276	0.0422315	5.04141	3.8434	4.44108	4.06483	3.83576	3.82189	4.19845	3.97365	4.71208	-1.25025	4.67678	4.57341	4.79664	4.9786	4.71789	4.85131	3.59022	5.04139	4.53634	5.02299
ENSMUSG00000093245	Mir677	microRNA 677 [Source:MGI Symbol;Acc:MGI:3629885]	snoRNA	-1.23306	-3.15252	-1.91945	1.98133	0.0422341	3.19214	-3.46948	-3.68304	-1.42702	-3.10676	1.96028	-0.0494795	2.34307	-4.03275	-4.0576	-4.92127	-4.22425	-3.90033	-3.09287	-2.96159	-2.97524	-2.55953	1.24883	-4.1039	-4.035
ENSMUSG00000028718	Stil	Scl/Tal1 interrupting locus [Source:MGI Symbol;Acc:MGI:107477]	protein_coding	-2.53912	-0.314948	2.22417	-2.12394	0.0422719	-4.3701	-3.46948	-3.68304	-1.42702	-3.10676	0.690186	-2.85683	0.922225	-4.03275	-4.0576	2.15555	-1.90233	-3.90033	1.15506	-2.96159	1.54832	2.29845	0.0264394	-4.1039	2.53485
ENSMUSG00000048960	Prex2	phosphatidylinositol-3,4,5-trisphosphate-dependent Rac exchange factor 2 [Source:MGI Symbol;Acc:MGI:1923385]	protein_coding	5.79892	6.23514	0.43622	-0.771608	0.0423484	6.38562	5.40396	3.66569	4.3009	5.77282	6.43719	6.28016	6.6554	5.89057	7.19684	7.98506	6.05999	6.67615	5.37881	5.16253	6.33991	5.47939	5.91451	6.74707	6.60795
ENSMUSG00000007097	Atp1a2	ATPase, Na+/K+ transporting, alpha 2 polypeptide [Source:MGI Symbol;Acc:MGI:88106]	protein_coding	7.82931	8.06004	0.230727	-0.818327	0.042409	8.3435	6.39315	6.34072	7.35106	7.77665	7.52531	8.6072	8.32255	8.57896	9.05402	10.1973	7.79777	8.27927	7.17509	6.64759	7.9636	7.66568	7.86704	8.63186	8.37518
ENSMUSG00000087314	Prkag2os2	protein kinase, AMP-activated, gamma 2 non-catalytic subunit, opposite strand 2 [Source:MGI Symbol;Acc:MGI:3783001]	antisense	2.32188	3.75257	1.43069	-1.37438	0.0424587	3.23723	-3.46948	4.68765	4.40587	0.593681	3.74227	4.06203	1.32558	2.62546	2.00849	3.97051	2.80917	2.72903	4.10681	4.64574	2.85765	3.94827	4.86214	3.924	3.67236
ENSMUSG00000075040	Zfp408	zinc finger protein 408 [Source:MGI Symbol;Acc:MGI:2685857]	protein_coding	3.96155	2.96696	-0.994594	1.08924	0.0424728	5.08728	1.95678	5.37495	3.85838	3.90447	3.47309	4.26211	4.03949	4.20086	3.4581	3.30273	3.88949	1.14406	3.50705	3.95727	4.37349	1.34736	4.25739	1.10555	2.78518
ENSMUSG00000026333	Gin1	gypsy retrotransposon integrase 1 [Source:MGI Symbol;Acc:MGI:2182036]	protein_coding	2.72738	4.11897	1.39159	-1.30281	0.0425406	1.51255	-3.46948	4.6253	4.06483	2.56567	3.70076	4.54405	3.64751	3.1068	2.97582	3.83695	3.99975	4.2341	5.11171	2.92105	4.45939	5.11995	3.1603	3.90172	4.44478
ENSMUSG00000072591	5930412G12Rik	RIKEN cDNA 5930412G12 gene [Source:MGI Symbol;Acc:MGI:2442398]	lincRNA	-0.39879	-2.45332	-2.05453	2.15704	0.0425658	-4.3701	-0.662129	2.62074	1.7429	-3.10676	-1.81231	-1.27187	3.1872	-2.44779	2.13222	-4.92127	0.82014	-3.90033	-3.09287	-2.96159	-2.97524	-2.55953	-3.14349	-4.1039	2.30485
ENSMUSG00000076063	Mir539	microRNA 539 [Source:MGI Symbol;Acc:MGI:3619427]	miRNA	2.81099	3.90358	1.09259	-1.17879	0.0426292	3.03078	3.87924	3.13714	4.83977	3.16003	3.91561	2.18756	-1.71004	3.49863	2.17122	3.23355	3.9204	3.95142	4.06701	4.43929	5.21951	2.19536	4.37221	4.20444	3.4326
ENSMUSG00000037234	Hook3	hook microtubule tethering protein 3 [Source:MGI Symbol;Acc:MGI:2443554]	protein_coding	7.78749	7.92996	0.142474	-0.195081	0.0426412	7.70438	7.98327	8.08556	8.38836	7.88689	7.73779	7.70827	7.44528	7.41381	7.52124	7.87538	7.86883	7.73039	8.43608	8.18625	7.77546	7.86569	7.92462	7.91325	7.72364
ENSMUSG00000098061	Gm26945	predicted gene, 26945 [Source:MGI Symbol;Acc:MGI:5504060]	lincRNA	7.07936	7.54596	0.466606	-0.470497	0.0426552	6.79166	7.98841	7.71089	7.39635	7.1112	7.66814	7.12188	6.65365	6.73129	5.62012	7.2307	7.7655	8.07874	7.69585	8.03488	7.54144	7.54769	8.21681	6.53363	6.8144
ENSMUSG00000027864	Ptgfrn	prostaglandin F2 receptor negative regulator [Source:MGI Symbol;Acc:MGI:1277114]	protein_coding	3.50168	4.25147	0.749787	-0.881211	0.0427481	2.99622	3.98173	1.80882	5.44334	3.36897	4.68487	3.44695	3.78181	0.921441	4.58264	4.01242	3.99007	4.91024	3.96242	4.36933	3.96727	4.40626	4.03642	4.42357	4.43667
ENSMUSG00000001632	Brpf1	bromodomain and PHD finger containing, 1 [Source:MGI Symbol;Acc:MGI:1926033]	protein_coding	4.54355	5.06903	0.525488	-0.597164	0.0428952	3.73319	5.41621	4.50184	4.98237	3.36897	4.77765	4.94407	4.77216	4.93591	4.0031	5.19637	4.9076	4.71806	3.80195	4.99841	5.72173	6.13744	4.7207	5.05344	5.43464
ENSMUSG00000024116	Prss21	protease, serine 21 [Source:MGI Symbol;Acc:MGI:1916698]	protein_coding	-3.44328	-1.53559	1.9077	-1.7371	0.0429015	-4.3701	-3.46948	-3.68304	-1.42702	-3.10676	-3.39728	-2.85683	-4.03197	-4.03275	-4.0576	0.032927	0.530633	-3.90033	-3.09287	2.46468	-2.97524	-2.55953	-3.14349	-4.1039	1.39126
ENSMUSG00000060036	Rpl3	ribosomal protein L3 [Source:MGI Symbol;Acc:MGI:1351605]	protein_coding	5.37688	5.7158	0.338929	-1.00113	0.0429341	5.09138	3.24476	4.64339	6.63368	5.73559	4.02058	4.72059	7.01447	5.87564	6.78867	8.3131	5.16591	6.03483	5.15031	5.13117	5.50454	4.26065	4.73303	6.81868	6.04582
ENSMUSG00000001642	Akr1b3	aldo-keto reductase family 1, member B3 (aldose reductase) [Source:MGI Symbol;Acc:MGI:1353494]	protein_coding	1.83866	3.49423	1.65557	-1.79413	0.042943	-4.3701	4.52487	2.50679	2.03241	-3.10676	2.86951	3.20925	3.46787	3.31597	3.93675	3.39614	2.76443	2.91985	3.47699	4.27682	3.81917	3.16839	2.47122	4.87051	3.77878
ENSMUSG00000098495		#N/A	#N/A	-2.506	-0.344857	2.16114	-2.04712	0.0429514	-2.78513	-3.46948	-3.68304	-1.42702	-3.10676	0.690186	0.843605	-4.03197	-4.03275	-4.0576	-0.166382	1.55711	-3.90033	1.86133	-2.96159	3.29154	-2.55953	0.556954	-4.1039	2.97623
ENSMUSG00000036437	Npy1r	neuropeptide Y receptor Y1 [Source:MGI Symbol;Acc:MGI:104963]	protein_coding	2.2782	0.0944054	-2.18379	2.15369	0.0429572	1.85872	-1.88452	3.83266	3.43096	3.30263	1.12629	2.09736	3.14794	3.66073	2.20919	2.33612	-4.22425	-3.90033	2.83787	-1.37663	2.06915	-2.55953	0.315946	2.40389	3.04181
ENSMUSG00000092549	Gm20491	predicted gene 20491 [Source:MGI Symbol;Acc:MGI:5141956]	processed_pseudogene	2.30966	3.86542	1.55576	-1.29993	0.0429925	2.61859	-3.46948	3.81681	4.6815	3.49315	3.4229	1.66673	1.9904	3.20565	1.67032	2.19767	3.63993	4.26458	4.43852	3.98092	4.54046	4.12697	3.6247	4.40785	3.4326
ENSMUSG00000022770	Dlg1	discs, large homolog 1 (Drosophila) [Source:MGI Symbol;Acc:MGI:107231]	protein_coding	6.95679	7.15104	0.194243	-0.275981	0.0430574	6.75079	6.81476	6.97785	6.55597	6.51346	6.96137	7.253	7.32723	6.97076	7.44274	7.62635	6.95005	7.21796	7.05561	6.92563	7.34556	6.65236	7.10326	7.49554	7.13805
ENSMUSG00000048439	Nupl2	nucleoporin like 2 [Source:MGI Symbol;Acc:MGI:2387631]	protein_coding	1.87486	3.12005	1.24519	-1.7034	0.0432388	3.01361	3.60733	-2.09808	3.85838	0.800131	2.75247	3.88463	3.10758	-4.03275	3.85529	3.64478	3.94065	3.91345	1.76512	2.593	3.04713	1.96403	2.28278	3.72265	4.32694
ENSMUSG00000031007	Atp6ap2	ATPase, H+ transporting, lysosomal accessory protein 2 [Source:MGI Symbol;Acc:MGI:1917745]	protein_coding	6.07392	5.66451	-0.409418	0.445089	0.0432492	5.85028	6.10606	6.16088	6.89941	6.29198	5.97559	5.23592	5.88241	5.65199	6.68471	5.47641	4.89728	6.40459	6.23581	5.51819	5.18966	6.30775	5.6735	5.23372	5.70815
ENSMUSG00000046447	Camk2n1	calcium/calmodulin-dependent protein kinase II inhibitor 1 [Source:MGI Symbol;Acc:MGI:1913509]	protein_coding	6.6759	6.77684	0.100937	-0.679067	0.0432681	5.74755	6.12857	6.22235	6.8066	5.83282	5.58286	6.7187	7.87905	7.38562	8.45489	8.41426	7.1686	7.54106	5.88155	6.2008	6.19719	6.47665	4.98064	7.98918	6.91847
ENSMUSG00000022021	Diaph3	diaphanous related formin 3 [Source:MGI Symbol;Acc:MGI:1927222]	protein_coding	-2.43898	-0.125854	2.31313	-2.26187	0.0432697	-4.3701	-3.46948	-3.68304	-1.42702	-3.10676	-3.39728	-0.534906	3.68913	-4.03275	-4.0576	1.1011	-0.523814	2.69958	-3.09287	-2.96159	0.194683	0.247827	2.52894	-4.1039	2.6515
ENSMUSG00000074876	Spata5l1	spermatogenesis associated 5-like 1 [Source:MGI Symbol;Acc:MGI:3036261]	processed_transcript	0.0289783	1.94485	1.91587	-1.99347	0.0432716	3.28095	-3.46948	3.55537	1.7429	0.352672	1.81218	1.23063	-4.03197	-0.125864	-4.0576	1.99759	3.52394	1.98231	2.63505	1.68227	1.54832	-0.974566	2.28278	1.72899	3.04181
ENSMUSG00000035397	Klf16	Kruppel-like factor 16 [Source:MGI Symbol;Acc:MGI:2153049]	protein_coding	2.33442	3.02352	0.689099	-0.841662	0.0432814	2.80981	2.41316	3.95359	-1.42702	3.00177	1.55692	0.602597	4.19203	2.27103	3.97031	4.41189	3.73575	4.08266	1.95153	2.46468	2.23421	1.83279	1.50037	3.78484	4.23646
ENSMUSG00000038024	Dennd4c	DENN/MADD domain containing 4C [Source:MGI Symbol;Acc:MGI:1914769]	protein_coding	6.17302	5.72891	-0.444118	0.415616	0.043303	6.64462	6.01635	5.46417	6.6119	6.52442	6.29795	6.38396	5.3753	6.3412	6.07039	5.94214	5.79673	5.80184	5.51076	5.28158	6.51861	5.904	5.62139	5.18381	5.72821
ENSMUSG00000085389	1700003M07Rik	RIKEN cDNA 1700003M07 gene [Source:MGI Symbol;Acc:MGI:1919475]	lincRNA	0.463595	-1.60476	-2.06836	2.10197	0.0434017	-0.12217	-3.46948	1.60236	-1.42702	1.75122	0.690186	1.78702	1.89877	-0.86283	2.78789	-2.59934	-4.22425	-3.90033	-3.09287	-2.96159	-0.653314	-2.55953	0.763405	2.08592	1.09428
ENSMUSG00000063430	Wscd2	WSC domain containing 2 [Source:MGI Symbol;Acc:MGI:2445030]	protein_coding	6.05262	5.88389	-0.168728	0.447545	0.0434161	6.67361	5.8547	5.62758	4.55026	5.60405	6.08452	6.98394	6.18113	6.38826	6.57812	5.15153	6.08067	5.75251	6.09943	6.00708	5.5126	6.38005	5.61474	6.3023	5.93798
ENSMUSG00000022899	Slc15a2	solute carrier family 15 (H+/peptide transporter), member 2 [Source:MGI Symbol;Acc:MGI:1890457]	protein_coding	2.71184	3.72412	1.01228	-1.39717	0.0434268	4.70404	1.05408	-0.875683	3.93053	2.10269	3.28922	2.97606	3.92803	3.46709	2.54231	5.2574	4.94316	4.24433	1.95153	-0.639662	4.28215	4.49575	4.90636	3.34731	4.45284
ENSMUSG00000042198	Chchd7	coiled-coil-helix-coiled-coil-helix domain containing 7 [Source:MGI Symbol;Acc:MGI:1913683]	protein_coding	3.78554	4.99752	1.21198	-1.08058	0.0434992	5.12376	4.04622	4.82871	4.12757	4.16937	5.83874	3.71302	3.45184	3.80645	-1.25025	4.49447	5.1089	5.48984	5.24252	5.34675	4.92562	5.52262	5.43772	3.94595	4.46085
ENSMUSG00000031374	Zfp92	zinc finger protein 92 [Source:MGI Symbol;Acc:MGI:108094]	protein_coding	0.993015	2.82684	1.83383	-1.79461	0.0435704	-4.3701	4.01433	2.62074	-1.42702	-3.10676	3.31697	2.69775	3.31676	1.63967	1.2278	2.37335	3.58953	1.59152	2.88441	2.71084	3.71126	2.86674	3.88994	2.08592	2.56491
ENSMUSG00000040212	Emp3	epithelial membrane protein 3 [Source:MGI Symbol;Acc:MGI:1098729]	protein_coding	-0.314992	-2.58882	-2.27383	2.01383	0.04358	2.72793	2.5078	1.27116	-1.42702	-3.10676	-3.39728	2.09736	0.360346	-0.125864	-4.0576	-4.92127	-4.22425	1.88103	-3.09287	-2.96159	-2.97524	-2.55953	-3.14349	-4.1039	0.212926
ENSMUSG00000040260	Daam2	dishevelled associated activator of morphogenesis 2 [Source:MGI Symbol;Acc:MGI:1923691]	protein_coding	6.84191	6.99422	0.152309	-0.483515	0.0436058	7.60826	6.26353	5.82674	6.6971	6.62626	6.28747	7.96095	7.0654	7.22286	6.86052	8.14331	7.546	6.80617	6.09449	6.33991	6.88739	7.01979	6.40148	7.34473	7.35893
ENSMUSG00000027488	Snta1	syntrophin, acidic 1 [Source:MGI Symbol;Acc:MGI:101772]	protein_coding	2.18412	2.7392	0.555086	-1.34963	0.0436125	-0.282635	4.27871	3.39378	-1.42702	3.57974	2.97776	1.23063	3.00145	3.41846	1.67032	4.37565	3.79255	4.76855	1.15506	3.1045	3.94362	-2.55953	2.34837	2.79091	3.67236
ENSMUSG00000037204	Atg101	autophagy related 101 [Source:MGI Symbol;Acc:MGI:1915368]	protein_coding	0.231613	2.06612	1.83451	-1.93522	0.0436536	0.0222199	-3.46948	1.93167	1.7429	-3.10676	2.79255	0.313091	2.76244	3.3851	-4.0576	2.46243	1.92549	1.98231	2.74002	3.37826	-1.39028	1.52793	1.38008	3.84446	2.81049
ENSMUSG00000091511	Vmn2r87	vomeronasal 2, receptor 87 [Source:MGI Symbol;Acc:MGI:3645796]	protein_coding	3.25543	1.95414	-1.30129	1.36475	0.0436613	2.37137	4.93566	3.18733	4.63907	3.04299	2.43561	2.00115	3.20643	3.71544	3.01922	0.504995	0.530633	3.37579	-3.09287	3.60827	2.85765	3.32311	2.96504	2.08592	3.38285
ENSMUSG00000040385	Ppp1ca	protein phosphatase 1, catalytic subunit, alpha isoform [Source:MGI Symbol;Acc:MGI:103016]	protein_coding	4.00167	4.67793	0.676261	-0.842024	0.0436635	2.82957	2.25844	4.31132	3.32787	3.4631	3.74227	3.93758	5.7179	4.59295	5.8357	5.72888	4.74441	5.77739	4.22002	3.51414	4.57165	4.67888	4.03642	5.00723	4.50027
ENSMUSG00000037885	Stk35	serine/threonine kinase 35 [Source:MGI Symbol;Acc:MGI:1914583]	protein_coding	4.04977	4.69145	0.641678	-0.645144	0.0436667	4.5156	3.03831	4.39911	2.82091	4.07315	3.93364	4.64301	5.13545	4.57827	3.36025	4.63906	5.31296	5.70144	3.47699	4.56979	4.69009	4.90808	4.09492	4.93776	4.58338
ENSMUSG00000071550	Cfap44	cilia and flagella associated protein 44 [Source:MGI Symbol;Acc:MGI:1277238]	protein_coding	5.07389	4.65971	-0.414184	0.657952	0.0436774	6.13869	5.64686	4.85224	4.6815	4.69414	5.28572	5.64699	4.03949	4.88312	4.87018	3.90845	3.75874	4.29443	4.79588	4.27682	5.71476	5.62535	5.23589	3.65765	5.32913
ENSMUSG00000039519	Cyp7b1	cytochrome P450, family 7, subfamily b, polypeptide 1 [Source:MGI Symbol;Acc:MGI:104978]	protein_coding	-0.439192	1.89643	2.33563	-2.31092	0.0437218	1.51255	2.8343	-3.68304	-1.42702	-3.10676	1.55692	0.602597	-1.71004	-4.03275	3.06134	2.9796	-4.22425	2.81392	3.17392	2.16769	2.63947	2.64993	1.9858	2.40389	2.37439
ENSMUSG00000041633	Kctd12b	potassium channel tetramerisation domain containing 12b [Source:MGI Symbol;Acc:MGI:2444667]	protein_coding	-2.96779	-0.743195	2.2246	-2.00536	0.0437882	-4.3701	-3.46948	-3.68304	-1.42702	-3.10676	-3.39728	0.313091	-2.44701	-4.03275	-4.0576	0.032927	3.07037	-3.90033	2.46172	-2.96159	-2.97524	-2.55953	-3.14349	0.850293	1.69292
ENSMUSG00000079942	Rpl28-ps3	ribosomal protein L28, pseudogene 3 [Source:MGI Symbol;Acc:MGI:3650282]	processed_pseudogene	-2.06733	-0.116385	1.95094	-1.98171	0.0437974	-2.78513	2.59661	-2.09808	-1.42702	-3.10676	-3.39728	-2.85683	0.491591	-4.03275	-4.0576	1.26856	2.3456	-3.90033	-0.285511	1.43073	0.484189	-2.55953	0.0264394	1.25365	-1.22765
ENSMUSG00000014609	Chrne	cholinergic receptor, nicotinic, epsilon polypeptide [Source:MGI Symbol;Acc:MGI:87894]	protein_coding	-1.65697	0.448425	2.10539	-2.07493	0.0438967	-4.3701	-3.46948	1.98939	-1.42702	-3.10676	0.0621551	1.23063	0.611885	-4.03275	-4.0576	0.961374	1.79811	3.13309	1.66202	0.497842	-2.97524	-2.55953	-0.821557	0.940491	1.84764
ENSMUSG00000090628	Gm17083	predicted gene 17083 [Source:MGI Symbol;Acc:MGI:4937910]	processed_pseudogene	-2.88782	-0.792823	2.095	-2.02525	0.0440391	-4.3701	-3.46948	-3.68304	-1.42702	-3.10676	-3.39728	-2.85683	1.52262	-4.03275	-4.0576	-4.92127	1.79811	-3.90033	0.814025	-2.96159	-1.39028	0.899903	-0.336131	2.40389	-0.334562
ENSMUSG00000027983	Cyp2u1	cytochrome P450, family 2, subfamily u, polypeptide 1 [Source:MGI Symbol;Acc:MGI:1918769]	protein_coding	1.33263	3.07228	1.73965	-1.67698	0.0440652	3.41781	-3.46948	4.2536	2.9653	2.50795	1.96028	2.56943	2.56794	0.611101	-4.0576	2.94292	2.64611	3.04218	3.31653	1.56197	2.9074	3.94827	3.45643	3.31395	3.58705
ENSMUSG00000031790	Mmp15	matrix metallopeptidase 15 [Source:MGI Symbol;Acc:MGI:109320]	protein_coding	3.54967	1.70306	-1.84661	1.69233	0.0440888	2.25926	4.54732	4.16871	4.2454	2.91561	2.79255	2.81559	3.8689	3.63258	4.25074	3.70444	-4.22425	1.14406	3.7775	3.75266	2.85765	-2.55953	2.4111	3.19072	2.97623
ENSMUSG00000009894	Snap47	synaptosomal-associated protein, 47 [Source:MGI Symbol;Acc:MGI:1915076]	protein_coding	5.80687	5.47225	-0.334625	0.47717	0.0441862	6.36546	5.04227	5.56726	5.56166	5.63807	5.37421	5.33792	6.31343	6.41329	6.45514	5.32784	5.41418	4.98537	5.08206	4.63087	5.84812	5.73968	5.62139	6.5062	5.56677
ENSMUSG00000070939	Tgfbrap1	transforming growth factor, beta receptor associated protein 1 [Source:MGI Symbol;Acc:MGI:2447427]	protein_coding	4.68132	5.31833	0.637005	-0.680062	0.0441937	2.88729	3.10037	5.67231	4.83977	5.088	5.22843	4.77979	4.55674	4.94166	5.71883	5.55142	4.82287	5.52803	5.79892	5.57369	4.5246	5.55421	5.60806	4.93227	5.28918
ENSMUSG00000028437	Ubap1	ubiquitin-associated protein 1 [Source:MGI Symbol;Acc:MGI:2149543]	protein_coding	4.74552	5.28278	0.537252	-0.533992	0.0441961	5.54129	3.86143	5.05505	5.44334	3.4324	4.0036	4.94407	4.73952	5.03064	5.40388	5.56958	4.78977	5.97465	4.72092	5.30051	4.87651	5.41202	5.09013	5.93639	5.15729
ENSMUSG00000086502	B130055M24Rik	RIKEN cDNA B130055M24 gene [Source:MGI Symbol;Acc:MGI:3590645]	processed_transcript	3.42697	4.50281	1.07584	-0.885868	0.0442001	4.06869	5.72773	1.36136	3.93053	1.5371	4.1341	3.5182	2.56794	3.49863	3.92539	3.49236	4.43752	5.02151	4.45403	4.38714	4.75947	5.00271	4.81652	4.14876	4.50803
ENSMUSG00000081497	Gm15560	predicted gene 15560 [Source:MGI Symbol;Acc:MGI:3783009]	processed_pseudogene	-2.55594	-0.26887	2.28707	-2.18046	0.0442231	-4.3701	-3.46948	-3.68304	-1.42702	-3.10676	-3.39728	-2.85683	-1.22462	2.03333	-4.0576	-4.92127	1.06115	-3.90033	2.03642	1.68227	1.66861	-0.974566	-3.14349	2.00462	1.79789
ENSMUSG00000086657	Stamos	signal transducing adaptor molecule (SH3 domain and ITAM motif) 1, opposite strand [Source:MGI Symbol;Acc:MGI:1918207]	processed_transcript	-1.8216	-3.43325	-1.61165	1.62507	0.0442307	-4.3701	-3.46948	-3.68304	-1.42702	-1.5218	1.88813	-0.0494795	2.50719	-4.03275	-4.0576	-4.92127	-4.22425	-3.90033	-3.09287	-2.96159	-2.97524	-2.55953	-3.14349	-4.1039	-2.45004
ENSMUSG00000039809	Gabbr2	gamma-aminobutyric acid (GABA) B receptor, 2 [Source:MGI Symbol;Acc:MGI:2386030]	protein_coding	7.89505	7.53797	-0.357086	0.340538	0.0442349	7.68009	8.35826	8.49469	8.39156	7.59108	7.10754	6.64898	7.76933	8.07805	8.83095	7.60205	7.68076	7.62959	7.67945	7.72053	6.50656	7.52395	7.10088	8.38268	7.55324
ENSMUSG00000097410	Gm26668	predicted gene, 26668 [Source:MGI Symbol;Acc:MGI:5477162]	lincRNA	3.17329	1.88292	-1.29038	1.42366	0.0442383	3.96529	2.02237	3.53613	2.66044	4.03279	3.76259	4.26211	3.64751	1.39351	2.45019	2.93048	1.92549	1.88103	2.83787	2.96915	1.97895	2.79802	2.87888	-4.1039	2.73318
ENSMUSG00000001750	Tcirg1	T cell, immune regulator 1, ATPase, H+ transporting, lysosomal V0 protein A3 [Source:MGI Symbol;Acc:MGI:1350931]	protein_coding	2.48815	3.45071	0.962555	-1.09676	0.0442545	3.65781	2.25844	3.66569	2.66044	4.07315	2.71125	1.89805	2.11778	2.19606	-0.35716	4.16884	3.12447	4.26458	3.09696	4.23808	3.53255	3.41775	2.28278	2.83861	3.54243
ENSMUSG00000024889	Rce1	Ras converting CAAX endopeptidase 1 [Source:MGI Symbol;Acc:MGI:1336895]	protein_coding	1.49164	2.56142	1.06977	-1.16393	0.0442784	0.915305	2.63904	2.04488	2.27342	0.0631658	2.94257	-1.27187	2.11778	1.52183	1.67032	2.62563	2.80917	3.01853	1.95153	1.56197	0.194683	3.66929	3.23155	3.64429	2.90751
ENSMUSG00000020847	Rph3al	rabphilin 3A-like (without C2 domains) [Source:MGI Symbol;Acc:MGI:1923492]	protein_coding	0.417041	2.39751	1.98047	-1.85394	0.0443109	-4.3701	0.230956	-3.68304	-1.42702	1.4168	2.48537	3.85741	2.78821	-0.125864	2.99768	1.38251	2.07953	3.59952	2.3334	0.73885	3.00204	3.46284	2.28278	2.16288	2.93078
ENSMUSG00000036766	Dner	delta/notch-like EGF repeat containing [Source:MGI Symbol;Acc:MGI:2152889]	protein_coding	5.87677	5.66868	-0.208095	0.491864	0.0443466	6.0924	6.07161	6.04998	6.2096	5.53349	5.28572	3.96334	6.13921	6.84606	6.5763	5.27472	4.93309	6.11508	5.56891	6.13907	5.62838	5.60538	5.66709	6.22589	5.52915
ENSMUSG00000062797	Hikeshi	heat shock protein nuclear import factor [Source:MGI Symbol;Acc:MGI:96738]	protein_coding	2.24179	3.23149	0.989703	-1.19369	0.0443538	1.93368	3.5858	3.53613	4.45562	-3.10676	1.96028	3.88463	3.54546	2.15707	0.465962	3.42303	4.19781	3.707	2.88441	2.24786	2.9074	2.39467	4.01639	3.31395	3.22239
ENSMUSG00000049281	Scn3b	sodium channel, voltage-gated, type III, beta [Source:MGI Symbol;Acc:MGI:1918882]	protein_coding	6.29566	6.07693	-0.218731	0.385997	0.0443821	6.2158	6.90011	6.36272	5.62826	6.62964	6.64027	5.53977	6.36142	6.17304	6.5056	5.45919	5.75159	6.13172	6.24476	6.18562	6.27031	5.27968	6.96111	6.25475	6.23061
ENSMUSG00000027175	Tcp11l1	t-complex 11 like 1 [Source:MGI Symbol;Acc:MGI:2444263]	protein_coding	5.67675	6.04813	0.371387	-0.452658	0.0443837	5.37642	6.67645	5.34763	5.58421	6.52077	5.64438	5.72437	5.22777	5.51607	5.14941	6.21892	6.56609	6.34641	5.99194	6.29344	5.71476	6.49846	5.86494	5.77108	5.2153
ENSMUSG00000038871	Bpgm	2,3-bisphosphoglycerate mutase [Source:MGI Symbol;Acc:MGI:1098242]	protein_coding	3.09576	3.82649	0.730729	-1.25474	0.0444068	3.53077	4.43138	-2.09808	6.13522	2.72613	2.75247	2.81559	4.71286	2.15707	3.79415	4.88447	4.18937	4.72538	2.46172	2.81977	4.22443	3.16839	3.08533	3.924	4.78198
ENSMUSG00000015542	Nat9	N-acetyltransferase 9 (GCN5-related, putative) [Source:MGI Symbol;Acc:MGI:1913426]	protein_coding	0.423775	2.14581	1.72203	-1.66918	0.0444378	-2.78513	2.41316	0.70928	3.43096	-0.299404	1.55692	1.05006	0.82601	1.39351	-4.0576	1.1011	2.28354	3.15495	1.55099	3.4478	1.41708	2.48487	1.9858	1.62402	2.40794
ENSMUSG00000045053	Kcng3	potassium voltage-gated channel, subfamily G, member 3 [Source:MGI Symbol;Acc:MGI:2663923]	protein_coding	1.73497	3.22896	1.49399	-1.44145	0.0444778	3.25195	-3.46948	1.52642	0.894907	2.6746	1.12629	4.54405	2.27181	0.921441	3.60774	3.34083	4.19781	1.59152	2.88441	2.65312	3.68297	3.1129	3.48587	3.34731	3.9929
ENSMUSG00000015127	Unkl	unkempt family like zinc finger [Source:MGI Symbol;Acc:MGI:1921404]	protein_coding	3.19499	4.42655	1.23156	-1.08196	0.0444779	4.17293	2.31188	5.12109	5.11214	-3.10676	4.21005	4.10895	3.64751	3.71544	2.65665	4.75997	3.95067	4.72538	5.1786	2.76633	4.86396	5.41202	3.75133	4.1953	4.66197
ENSMUSG00000026634	Angel2	angel homolog 2 (Drosophila) [Source:MGI Symbol;Acc:MGI:1196310]	protein_coding	4.49797	5.01571	0.517742	-0.599562	0.0444831	3.70136	5.66751	4.48187	4.7628	4.45548	4.1341	4.94407	4.69254	4.99791	3.14207	5.25241	4.59273	4.37113	5.51816	4.50602	5.36905	5.4461	5.14653	4.92124	5.03378
ENSMUSG00000047884	Klk9	kallikrein related-peptidase 9 [Source:MGI Symbol;Acc:MGI:1921082]	protein_coding	-1.04026	-2.92032	-1.88007	2.08268	0.0446005	0.0222199	-3.46948	-3.68304	2.03241	-3.10676	-3.39728	0.313091	2.91054	-4.03275	2.00849	-4.92127	-4.22425	-3.90033	-3.09287	-1.37663	-2.97524	-2.55953	-3.14349	-4.1039	1.09428
ENSMUSG00000027699	Ect2	ect2 oncogene [Source:MGI Symbol;Acc:MGI:95281]	protein_coding	-2.94786	-0.892204	2.05566	-2.04439	0.0446225	-4.3701	-3.46948	-3.68304	-1.42702	-3.10676	-3.39728	-2.85683	0.922225	-4.03275	-4.0576	2.62563	-4.22425	-2.31537	0.366566	-2.96159	-2.97524	2.19536	0.315946	-4.1039	2.15482
ENSMUSG00000032264	Zw10	zw10 kinetochore protein [Source:MGI Symbol;Acc:MGI:1349478]	protein_coding	3.78602	4.32042	0.534393	-0.644137	0.0446675	3.50642	5.28874	4.73059	2.9653	3.97006	3.44821	3.82967	3.66152	3.18641	3.27332	4.64669	4.6181	4.52173	3.6486	3.5462	4.5246	4.85832	4.30773	4.1201	4.41208
ENSMUSG00000031787	Katnb1	katanin p80 (WD40-containing) subunit B 1 [Source:MGI Symbol;Acc:MGI:1921437]	protein_coding	4.7808	4.3113	-0.469503	0.554786	0.0446833	4.89435	5.13414	5.53371	3.99924	4.68114	5.06625	4.77979	4.08177	5.23169	4.40592	4.64288	4.05652	3.76501	4.43852	4.47304	4.82566	4.35933	4.55	3.65765	4.34438
ENSMUSG00000028017	Egf	epidermal growth factor [Source:MGI Symbol;Acc:MGI:95290]	protein_coding	2.58994	0.703758	-1.88618	1.85756	0.0447273	3.351	2.90556	3.96801	3.09654	3.71342	2.66881	1.53548	1.64045	3.6183	-0.598169	2.39161	1.65839	-3.90033	1.76512	1.7933	3.25358	1.83279	0.315946	-4.1039	2.03109
ENSMUSG00000032773	Chrm1	cholinergic receptor, muscarinic 1, CNS [Source:MGI Symbol;Acc:MGI:88396]	protein_coding	5.75084	5.50149	-0.249347	0.571406	0.0447616	6.6036	5.28206	4.46162	5.17289	5.49687	6.08452	5.9278	5.91786	6.22109	6.34007	4.60425	5.06346	4.53012	5.78672	6.14432	5.72173	6.06618	5.36034	5.92262	5.81519
ENSMUSG00000086407	Gm14123	predicted gene 14123 [Source:MGI Symbol;Acc:MGI:3650509]	processed_transcript	-2.8941	-0.464784	2.42931	-2.14624	0.0449181	-4.3701	-3.46948	-3.68304	2.47987	-3.10676	-3.39728	-2.85683	-2.44701	-4.03275	-4.0576	0.123125	2.89469	-3.90033	0.814025	-2.96159	1.66861	-2.55953	1.9858	-4.1039	1.39126
ENSMUSG00000026134	Prim2	DNA primase, p58 subunit [Source:MGI Symbol;Acc:MGI:97758]	protein_coding	0.345239	2.38706	2.04182	-2.03456	0.0449915	-2.78513	-3.46948	2.91688	-1.42702	1.28556	3.72166	2.42857	2.27181	2.56716	-4.0576	2.84028	2.28354	-0.19989	3.826	-0.154235	2.75268	3.59022	2.06597	2.92952	3.93654
ENSMUSG00000032413	Rasa2	RAS p21 protein activator 2 [Source:MGI Symbol;Acc:MGI:2149960]	protein_coding	5.32644	5.65383	0.327394	-0.615237	0.045026	4.14166	5.47596	5.05505	5.73285	5.61775	5.91787	6.07094	5.19444	5.05205	5.00579	6.73113	5.65073	6.18846	4.82002	6.00131	5.40414	5.96011	5.27014	5.9143	4.59799
ENSMUSG00000047721	Bola2	bolA-like 2 (E. coli) [Source:MGI Symbol;Acc:MGI:1913412]	protein_coding	-1.90333	0.569556	2.47288	-2.25189	0.0450449	-4.3701	-3.46948	-3.68304	2.27342	-3.10676	-3.39728	-0.0494795	0.611885	-4.03275	0.190327	2.40965	2.07953	1.45722	2.9295	-2.96159	-0.653314	1.34736	1.6114	1.51081	-4.035
ENSMUSG00000026492	Tfb2m	transcription factor B2, mitochondrial [Source:MGI Symbol;Acc:MGI:107937]	protein_coding	2.48102	4.06119	1.58016	-1.27004	0.0450534	4.06869	-3.46948	1.60236	3.61737	3.49315	4.14962	3.20925	1.9904	3.83143	2.31744	3.17149	3.81466	4.49627	5.33759	3.93323	4.16431	4.04038	3.23155	4.1953	4.22709
ENSMUSG00000030685	Kctd13	potassium channel tetramerisation domain containing 13 [Source:MGI Symbol;Acc:MGI:1923739]	protein_coding	3.43763	4.05774	0.620114	-0.894008	0.0450666	2.1377	3.7879	1.87155	3.43096	2.10269	3.63615	3.82967	4.39009	3.95024	5.23932	5.14885	4.18089	4.12758	3.6486	3.34219	4.93765	2.64993	3.8223	4.84154	3.87789
ENSMUSG00000050953	Gja1	gap junction protein, alpha 1 [Source:MGI Symbol;Acc:MGI:95713]	protein_coding	5.60427	5.96246	0.358197	-0.83548	0.0451414	5.70002	4.69542	3.53613	5.20234	5.38108	5.5186	5.99803	6.64663	6.36064	7.00377	7.96271	5.66297	6.21471	5.19715	4.15735	5.8982	5.81985	5.28697	6.49322	6.9315
ENSMUSG00000013419	Zfp651	zinc finger protein 651 [Source:MGI Symbol;Acc:MGI:2670992]	protein_coding	4.31534	4.95073	0.635391	-0.653545	0.0451454	4.13373	4.88366	3.03121	3.70226	3.83576	4.61953	4.01353	5.14545	5.58379	4.20449	5.82944	4.69759	5.13584	4.48456	4.70375	4.81266	5.11995	5.12798	5.28627	4.30929
ENSMUSG00000016181	Diexf	digestive organ expansion factor homolog (zebrafish) [Source:MGI Symbol;Acc:MGI:2138080]	protein_coding	4.12478	4.87747	0.752691	-0.655139	0.0451668	4.78219	4.54732	4.21783	3.99924	4.6006	4.85539	3.55256	5.03681	3.20565	2.45019	4.77744	4.52058	5.11926	4.79588	5.62712	5.01911	5.00271	5.06109	4.50712	4.34438
ENSMUSG00000056018	Ccdc7b	coiled-coil domain containing 7B [Source:MGI Symbol;Acc:MGI:1922703]	protein_coding	-2.24783	-0.0927273	2.1551	-2.10403	0.0451769	-4.3701	-3.46948	-3.68304	-1.42702	-3.10676	0.995041	-1.27187	1.94531	-4.03275	-4.0576	-0.0632883	1.33033	-3.90033	-3.09287	1.12587	0.725197	-2.55953	1.9858	2.27114	1.2504
ENSMUSG00000070031	Sp140	Sp140 nuclear body protein [Source:MGI Symbol;Acc:MGI:3702467]	protein_coding	-2.44599	-0.341778	2.10421	-2.13368	0.0452689	-4.3701	-1.14756	-3.68304	-1.42702	-3.10676	-3.39728	-2.85683	3.61908	-4.03275	-4.0576	1.41858	0.419602	-3.90033	-3.09287	2.46468	-2.97524	-2.55953	1.24883	0.650984	2.90751
ENSMUSG00000058248	Kcnh1	potassium voltage-gated channel, subfamily H (eag-related), member 1 [Source:MGI Symbol;Acc:MGI:1341721]	protein_coding	5.96401	5.6445	-0.319511	0.460137	0.0452843	5.58555	5.36024	6.04318	5.71253	6.38309	5.85302	6.06501	5.94388	6.05338	6.64024	4.92892	5.26158	4.83099	5.79283	5.55016	5.76285	6.21855	5.60806	6.14994	6.34112
ENSMUSG00000024298	Zfp871	zinc finger protein 871 [Source:MGI Symbol;Acc:MGI:1921793]	protein_coding	5.15695	5.7652	0.608246	-0.472461	0.0453604	4.97198	3.9314	5.43331	4.59535	5.25518	5.83394	5.60669	4.97646	5.11445	5.85079	5.59542	5.49855	6.26583	6.25807	5.74922	5.84812	6.35635	5.32004	5.11768	5.64272
ENSMUSG00000082588	Gm15443	predicted gene 15443 [Source:MGI Symbol;Acc:MGI:3642525]	processed_pseudogene	-2.02165	-3.59175	-1.5701	1.64096	0.0454133	-2.78513	-3.46948	-3.68304	-1.42702	2.38509	-3.39728	-2.85683	-4.03197	-4.03275	3.08195	-4.92127	-4.22425	-3.90033	-3.09287	-2.96159	-2.97524	-2.55953	-3.14349	-4.1039	-4.035
ENSMUSG00000034810	Scn7a	sodium channel, voltage-gated, type VII, alpha [Source:MGI Symbol;Acc:MGI:102965]	protein_coding	-2.77186	-0.675115	2.09674	-2.09898	0.0454174	-4.3701	-3.46948	-3.68304	-1.42702	-3.10676	-3.39728	-2.85683	-2.44701	-4.03275	1.07168	2.82692	-4.22425	-3.90033	-3.09287	-2.96159	2.15404	-2.55953	2.73916	0.419659	1.84764
ENSMUSG00000028195	Cyr61	cysteine rich protein 61 [Source:MGI Symbol;Acc:MGI:88613]	protein_coding	-1.41235	0.376656	1.789	-1.95816	0.045455	-4.3701	-3.46948	-3.68304	-1.42702	-3.10676	-1.81231	-0.0494795	1.74939	-0.125864	2.17122	3.17149	0.419602	2.60746	-3.09287	0.73885	1.11222	-2.55953	-3.14349	2.52545	1.98737
ENSMUSG00000060600	Eno3	enolase 3, beta muscle [Source:MGI Symbol;Acc:MGI:95395]	protein_coding	1.62753	2.91024	1.28271	-1.5728	0.0454999	1.24461	4.81129	-3.68304	2.27342	2.87052	0.850651	2.56943	3.00145	1.63967	0.697287	3.81005	3.9705	3.72172	3.826	3.34219	3.09085	0.247827	2.6894	1.56852	2.83536
ENSMUSG00000069833	Ahnak	AHNAK nucleoprotein (desmoyokin) [Source:MGI Symbol;Acc:MGI:1316648]	protein_coding	4.03844	4.42232	0.383885	-0.738262	0.0455028	2.94279	4.224	3.23583	2.9653	3.08307	4.47924	4.90472	4.69935	4.74532	5.10479	5.30875	5.06346	4.59552	3.91836	2.16769	4.74586	4.92429	3.33225	4.66097	5.5061
ENSMUSG00000097339	Gm26671	predicted gene, 26671 [Source:MGI Symbol;Acc:MGI:5477165]	lincRNA	-3.28479	-1.38487	1.89991	-1.76233	0.0455086	-4.3701	-3.46948	-3.68304	-1.42702	-3.10676	-3.39728	-2.85683	-2.44701	-4.03275	-4.0576	-1.01438	-4.22425	-3.90033	-3.09287	-0.154235	1.27269	2.56975	-3.14349	-4.1039	1.94228
ENSMUSG00000037071	Scd1	stearoyl-Coenzyme A desaturase 1 [Source:MGI Symbol;Acc:MGI:98239]	protein_coding	4.44274	4.97738	0.534637	-1.03096	0.0455239	4.82712	4.68533	3.18733	4.59535	0.800131	3.8024	5.13752	5.33216	5.21754	6.84251	7.73895	5.24539	4.32367	3.67532	4.17796	4.47597	4.49575	3.67669	6.25255	5.71151
ENSMUSG00000044477	Zfand3	zinc finger, AN1-type domain 3 [Source:MGI Symbol;Acc:MGI:1096572]	protein_coding	4.13772	4.5672	0.429479	-0.571184	0.0455308	3.98305	4.31842	4.90568	2.82091	4.47067	3.72166	4.91795	4.11269	4.04939	4.07683	5.16221	4.68564	4.10529	4.72092	3.63832	4.60219	4.8751	3.72688	5.0382	5.11728
ENSMUSG00000082738	Gm15422	predicted gene 15422 [Source:MGI Symbol;Acc:MGI:3707362]	processed_pseudogene	-0.602361	1.64759	2.24995	-2.18332	0.0455464	-4.3701	-3.46948	2.65681	-1.42702	-3.10676	2.75247	2.27245	0.491591	2.23403	-4.0576	1.48812	1.92549	-3.90033	1.66202	3.72491	2.23421	2.99506	3.77538	1.96219	0.608855
ENSMUSG00000049086	Bmyc	brain expressed myelocytomatosis oncogene [Source:MGI Symbol;Acc:MGI:88184]	protein_coding	-0.602808	1.44683	2.04964	-2.09399	0.0455824	-4.3701	-3.46948	1.60236	0.894907	2.44783	1.24658	-2.85683	-4.03197	1.52183	0.986794	2.11215	2.64611	2.91985	-3.09287	0.73885	2.51661	2.39467	1.7145	2.30549	0.212926
ENSMUSG00000075033	Nxpe3	neurexophilin and PC-esterase domain family, member 3 [Source:MGI Symbol;Acc:MGI:2686598]	protein_coding	3.56686	2.61918	-0.947679	0.968005	0.0456221	4.93596	3.2987	3.4359	3.43096	3.26828	2.66881	3.55256	3.10758	4.20086	3.76895	3.48387	2.18514	1.52593	3.75262	3.90877	2.9074	-0.2376	2.96504	2.99413	2.70647
ENSMUSG00000029917	C130060K24Rik	RIKEN cDNA C130060K24 gene [Source:MGI Symbol;Acc:MGI:2441881]	protein_coding	-2.14997	-0.148887	2.00108	-2.14626	0.045658	-4.3701	-3.46948	-3.68304	-1.42702	-3.10676	-3.39728	-2.85683	2.59739	-4.03275	2.24618	1.22848	1.75303	-3.90033	-3.09287	1.12587	2.31016	-2.55953	-3.14349	2.00462	2.78518
ENSMUSG00000090207	4930524O07Rik	RIKEN cDNA 4930524O07 gene [Source:MGI Symbol;Acc:MGI:1915514]	antisense	-1.29308	-2.87178	-1.5787	1.85013	0.0456899	-4.3701	-3.46948	-3.68304	3.09654	-3.10676	0.995041	0.602597	-0.331532	1.39351	-4.0576	-2.11391	-4.22425	-3.90033	-3.09287	-2.96159	1.41708	-2.55953	-3.14349	-4.1039	-4.035
ENSMUSG00000029387	Gtf2h3	general transcription factor IIH, polypeptide 3 [Source:MGI Symbol;Acc:MGI:1277143]	protein_coding	3.09828	3.81205	0.713773	-0.856488	0.045771	1.85872	2.31188	2.75991	3.61737	3.78806	3.74227	3.40995	3.1677	3.75515	2.57176	3.80324	4.45874	4.80357	3.70155	3.90877	3.739	2.99506	4.03642	2.55431	4.11982
ENSMUSG00000063884	Ptcd3	pentatricopeptide repeat domain 3 [Source:MGI Symbol;Acc:MGI:1917206]	protein_coding	5.08789	5.56485	0.47696	-0.399673	0.0458188	4.90835	4.71539	5.19655	5.14283	5.09781	5.86717	5.24645	5.0206	4.92435	4.75938	5.19897	5.2535	5.2212	6.02867	6.30754	5.47184	5.66447	5.29531	5.62911	5.57787
ENSMUSG00000082609	Gm15464	predicted gene 15464 [Source:MGI Symbol;Acc:MGI:3646025]	processed_pseudogene	-1.78462	0.472653	2.25728	-2.1753	0.0458591	-4.3701	-3.46948	-3.68304	0.157942	1.64813	1.35761	-2.85683	-4.03197	1.4591	-4.0576	0.63332	2.67056	3.61537	0.366566	-0.154235	0.725197	-2.55953	-3.14349	1.1815	1.39126
ENSMUSG00000032423	Syncrip	synaptotagmin binding, cytoplasmic RNA interacting protein [Source:MGI Symbol;Acc:MGI:1891690]	protein_coding	6.23333	6.57752	0.34419	-0.298828	0.045911	6.0842	6.36182	6.32959	6.07283	5.91283	6.43403	6.47632	6.52166	5.58379	6.55619	6.49289	6.59193	6.5395	6.37678	6.36709	6.86554	7.00462	6.74374	6.52089	6.2722
ENSMUSG00000028229	Rmdn1	regulator of microtubule dynamics 1 [Source:MGI Symbol;Acc:MGI:1913552]	protein_coding	4.36308	5.00835	0.645273	-0.623544	0.0459984	4.38145	4.27871	4.92059	5.58421	4.39309	4.66342	3.88463	4.14295	4.67115	2.71058	4.20544	5.17449	5.42385	5.13114	5.28158	4.50857	5.9443	4.74526	4.61377	5.05511
ENSMUSG00000083154	Gm11892	predicted gene 11892 [Source:MGI Symbol;Acc:MGI:3651298]	processed_pseudogene	-0.427192	1.91922	2.34642	-2.28758	0.0460101	3.57827	-3.46948	-3.68304	-1.42702	-3.10676	1.24658	2.56943	1.01242	3.06528	-4.0576	2.2784	1.20201	2.12204	2.26469	3.95727	1.88274	3.66929	3.1603	-4.1039	2.75941
ENSMUSG00000098456	Gm12117	predicted gene 12117 [Source:MGI Symbol;Acc:MGI:3652019]	protein_coding	-0.632338	-2.41968	-1.78734	2.086	0.0460101	3.04776	-3.46948	2.50679	2.82091	0.352672	-3.39728	2.35262	-2.44701	-4.03275	-4.0576	-4.92127	-4.22425	-3.90033	1.55099	0.945301	0.194683	-2.55953	-3.14349	-4.1039	-4.035
ENSMUSG00000030786	Itgam	integrin alpha M [Source:MGI Symbol;Acc:MGI:96607]	protein_coding	1.40623	2.98436	1.57813	-1.7704	0.0460295	2.72793	-3.46948	-3.68304	-1.42702	3.30263	2.86951	4.26211	3.41924	2.97847	3.08195	4.51544	3.51046	3.58349	3.47699	2.8713	1.27269	2.19536	1.7145	2.86188	3.84152
ENSMUSG00000041453	Rpl21	ribosomal protein L21 [Source:MGI Symbol;Acc:MGI:1278340]	protein_coding	5.56897	5.82102	0.252049	-0.73307	0.0461941	5.74234	5.4344	4.37766	5.44334	4.81805	4.85539	5.7978	6.45687	5.70703	7.05679	7.91971	5.74585	5.60548	5.64523	5.08826	4.85131	5.27968	4.93866	6.79923	6.33678
ENSMUSG00000059173	Pde1a	phosphodiesterase 1A, calmodulin-dependent [Source:MGI Symbol;Acc:MGI:1201792]	protein_coding	6.60727	6.42243	-0.184832	0.425459	0.0462148	6.24	6.52628	7.0559	5.97386	6.35881	6.60413	5.79062	7.06803	7.29648	7.15854	5.7414	6.34085	6.06112	6.36451	6.44142	6.87807	6.33226	6.20303	7.21633	6.64536
ENSMUSG00000005718	Tfap4	transcription factor AP4 [Source:MGI Symbol;Acc:MGI:103239]	protein_coding	0.380024	2.22247	1.84245	-1.93279	0.0462514	-4.3701	4.29207	0.70928	-1.42702	2.31951	2.94257	1.66673	1.85067	-0.125864	-4.0576	1.9491	2.80917	4.38044	3.24698	1.12587	0.725197	2.64993	2.28278	0.940491	2.11475
ENSMUSG00000030101	Sumf1	sulfatase modifying factor 1 [Source:MGI Symbol;Acc:MGI:1889844]	protein_coding	4.63886	3.43549	-1.20337	1.32105	0.0462605	5.38312	4.71539	4.66126	4.2454	3.76361	4.79748	4.77979	4.96521	4.49472	4.58264	2.81344	4.12004	-3.90033	4.64184	4.36933	4.47597	3.91621	4.65741	4.99676	4.26421
ENSMUSG00000086869		#N/A	#N/A	2.42457	0.449801	-1.97477	2.03888	0.0463026	4.74625	1.88807	2.50679	3.78243	3.33618	3.82189	-0.0494795	1.94531	2.62546	-0.35716	2.04451	-1.4169	-2.31537	0.814025	3.22823	2.57935	-2.55953	2.87888	-4.1039	3.3487
ENSMUSG00000021054	Sgpp1	sphingosine-1-phosphate phosphatase 1 [Source:MGI Symbol;Acc:MGI:2135760]	protein_coding	1.75446	3.23598	1.48152	-1.53321	0.0463041	-2.78513	2.41316	3.30565	4.06483	-3.10676	2.66881	0.602597	3.96238	4.10167	2.31744	3.56657	3.4268	3.25954	3.50705	2.92105	3.68297	2.72587	3.57076	2.55431	3.14491
ENSMUSG00000097124	A530020G20Rik	RIKEN cDNA A530020G20 gene [Source:MGI Symbol;Acc:MGI:2442825]	antisense	-3.44328	-1.50278	1.94051	-1.65252	0.0463209	-4.3701	-3.46948	-3.68304	-1.42702	-3.10676	-3.39728	-2.85683	-4.03197	-4.03275	-4.0576	-2.59934	0.530633	2.97003	-3.09287	-2.96159	-1.39028	-2.55953	-3.14349	-4.1039	1.32255
ENSMUSG00000026430	Rassf5	Ras association (RalGDS/AF-6) domain family member 5 [Source:MGI Symbol;Acc:MGI:1926375]	protein_coding	2.96257	4.02024	1.05767	-1.32864	0.0464919	-2.78513	3.24476	3.00346	4.59535	4.09291	4.1341	2.50072	3.79458	4.09137	2.95363	3.98862	4.05652	4.85121	4.72092	4.5853	3.36461	3.6303	3.77538	3.79696	3.4326
ENSMUSG00000032217	Rnf111	ring finger 111 [Source:MGI Symbol;Acc:MGI:1934919]	protein_coding	5.62851	6.10916	0.480653	-0.368274	0.0465045	6.04035	5.83658	6.08017	4.3009	4.93216	6.43719	5.62295	5.70781	5.7104	5.61659	5.94678	5.91658	6.72081	6.02348	6.00708	5.98186	5.73049	5.97286	6.26351	6.52819
ENSMUSG00000042109	Csdc2	cold shock domain containing C2, RNA binding [Source:MGI Symbol;Acc:MGI:2146027]	protein_coding	4.58431	4.9066	0.322292	-0.651304	0.046517	4.67156	3.67007	4.58843	4.59535	4.55858	3.82189	4.49189	5.07394	4.37239	5.99904	6.33906	5.15296	5.77739	5.16923	4.7319	3.4677	3.59022	5.00117	5.0228	4.81362
ENSMUSG00000026649	Cfap126	cilia and flagella associated protein 126 [Source:MGI Symbol;Acc:MGI:1922722]	protein_coding	-0.486218	1.27028	1.7565	-1.75351	0.0465207	0.987455	2.72034	-3.68304	-1.42702	0.593681	-3.39728	-2.85683	1.01242	-0.86283	2.05092	1.41858	2.00456	3.707	1.86133	1.28634	0.484189	2.86674	-3.14349	0.419659	1.79789
ENSMUSG00000085636	Gm11769	predicted gene 11769 [Source:MGI Symbol;Acc:MGI:3702101]	processed_transcript	-1.56662	0.660003	2.22662	-1.98348	0.0466071	-2.78513	-1.88452	-3.68304	0.894907	-3.10676	0.690186	0.602597	1.69595	-4.03275	-4.0576	1.41858	-4.22425	0.957651	3.47699	-0.154235	2.23421	1.6884	-0.336131	0.288414	1.2504
ENSMUSG00000000088	Cox5a	cytochrome c oxidase subunit Va [Source:MGI Symbol;Acc:MGI:88474]	protein_coding	0.761325	2.30092	1.5396	-2.11408	0.0466972	-4.3701	2.02237	-3.68304	1.7429	3.16003	1.96028	-2.85683	3.85677	3.49863	2.28225	3.95217	0.82014	3.91345	3.28217	1.99261	0.484189	-0.974566	1.38008	4.51448	3.64448
ENSMUSG00000058546	Rpl23a	ribosomal protein L23A [Source:MGI Symbol;Acc:MGI:3040672]	protein_coding	2.42707	3.3296	0.902521	-1.79003	0.046705	-4.3701	2.87037	2.42549	3.32787	3.00177	2.9065	2.35262	4.5033	4.09137	3.16157	5.18071	3.55053	5.40117	2.9295	2.593	2.57935	2.39467	2.34837	3.11527	3.2034
ENSMUSG00000097374	Gm26874	predicted gene, 26874 [Source:MGI Symbol;Acc:MGI:5477368]	lincRNA	-1.49694	0.654727	2.15166	-2.2251	0.0467544	2.70672	-3.46948	-3.68304	-1.42702	-3.10676	0.690186	-1.27187	1.09731	-4.03275	-2.47264	2.2784	0.633727	-3.90033	1.86133	3.01569	0.194683	2.39467	0.556954	-4.1039	3.61605
ENSMUSG00000025464	Paox	polyamine oxidase (exo-N4-amino) [Source:MGI Symbol;Acc:MGI:1916983]	protein_coding	-1.21995	0.256637	1.47658	-1.70334	0.0467688	-4.3701	-3.46948	1.67451	-1.42702	-3.10676	-3.39728	-2.85683	0.82601	0.825226	3.10227	1.61789	2.18514	3.06545	-0.770938	0.73885	-2.97524	-2.55953	-0.336131	0.144024	1.45685
ENSMUSG00000086052	Gm11802	predicted gene 11802 [Source:MGI Symbol;Acc:MGI:3650651]	antisense	-3.01849	-1.06539	1.9531	-1.85385	0.0469566	-4.3701	-3.46948	-3.68304	-1.42702	-3.10676	-3.39728	-2.85683	-4.03197	-4.03275	0.190327	-4.92127	0.729942	1.88103	-3.09287	-0.639662	0.931648	-2.55953	0.763405	-4.1039	0.357316
ENSMUSG00000042444	Fam63b	family with sequence similarity 63, member B [Source:MGI Symbol;Acc:MGI:2443086]	protein_coding	4.64806	5.22119	0.573136	-0.954495	0.0469845	1.18449	6.33948	5.52398	5.14283	4.32787	4.80729	4.21998	5.19925	5.51221	4.22317	6.08084	5.22489	5.43729	4.62823	4.15735	5.26793	5.84561	5.40726	5.15584	5.00666
ENSMUSG00000022946	Dopey2	dopey family member 2 [Source:MGI Symbol;Acc:MGI:1917278]	protein_coding	6.60486	6.84083	0.23597	-0.268484	0.047061	6.49486	6.91961	6.0934	6.70741	6.94173	5.89505	6.99022	6.78741	6.67201	6.54695	6.86623	6.69684	6.80444	6.73527	6.93777	6.72346	6.70021	7.15458	6.81123	6.97832
ENSMUSG00000048546	Tob2	transducer of ERBB2, 2 [Source:MGI Symbol;Acc:MGI:1888525]	protein_coding	2.50243	3.27966	0.777235	-0.952107	0.0470954	3.03078	2.14523	2.54578	2.47987	0.800131	2.15731	2.42857	3.63336	1.80014	4.0031	4.63906	2.59592	4.13859	3.50705	2.92105	3.1745	1.14091	3.08533	3.65765	3.93654
ENSMUSG00000040420	Cdh18	cadherin 18 [Source:MGI Symbol;Acc:MGI:1344366]	protein_coding	5.17086	4.66794	-0.502913	0.629165	0.0471438	5.71072	5.49341	5.38036	5.08077	5.40499	5.54817	4.73562	5.31454	4.91269	4.12728	4.42081	4.49342	2.32849	5.762	5.32843	4.9963	4.97185	5.26166	4.64764	4.46882
ENSMUSG00000031633	Slc25a4	solute carrier family 25 (mitochondrial carrier, adenine nucleotide translocator), member 4 [Source:MGI Symbol;Acc:MGI:1353495]	protein_coding	5.70217	6.09289	0.390723	-0.862313	0.0473076	2.86831	6.06385	4.93535	6.23832	5.5407	5.77515	5.13752	6.49648	6.53425	7.43175	7.03982	6.10778	6.23281	5.71127	5.81649	5.67222	5.52262	5.35237	7.22196	6.25156
ENSMUSG00000064262	Gimap8	GTPase, IMAP family member 8 [Source:MGI Symbol;Acc:MGI:2685303]	protein_coding	-3.00405	-1.03749	1.96656	-1.90911	0.0473227	-4.3701	-3.46948	-3.68304	-1.42702	-3.10676	-3.39728	-2.85683	0.360346	-4.03275	-4.0576	1.58653	-4.22425	1.05387	-3.09287	0.945301	0.931648	-2.55953	-3.14349	-4.1039	2.23178
ENSMUSG00000000889	Dbh	dopamine beta hydroxylase [Source:MGI Symbol;Acc:MGI:94864]	protein_coding	-2.72933	-0.50709	2.22224	-2.14367	0.0473478	-4.3701	3.67007	-3.68304	-1.42702	-3.10676	-3.39728	-2.85683	-4.03197	-4.03275	-4.0576	1.05601	0.633727	-3.90033	-3.09287	-2.96159	-2.97524	1.34736	0.315946	1.82683	2.67924
ENSMUSG00000034343	Ube2f	ubiquitin-conjugating enzyme E2F (putative) [Source:MGI Symbol;Acc:MGI:1915171]	protein_coding	3.467	4.2869	0.819903	-1.2285	0.0473679	-1.56274	5.10416	3.37224	4.18769	5.30687	4.14962	3.48302	4.1529	2.81274	3.6635	4.05887	4.47271	5.09685	4.83195	4.09369	3.79294	3.549	3.9118	4.20444	4.85678
ENSMUSG00000088160	Gm23538	predicted gene, 23538 [Source:MGI Symbol;Acc:MGI:5453315]	snRNA	-1.70388	-3.59175	-1.88787	1.7761	0.0474844	3.16128	3.5858	-0.875683	-1.42702	-3.10676	-3.39728	-2.85683	-4.03197	-4.03275	-4.0576	-4.92127	-4.22425	-3.90033	-3.09287	-2.96159	-2.97524	-2.55953	-3.14349	-4.1039	-4.035
ENSMUSG00000005417	Mprip	myosin phosphatase Rho interacting protein [Source:MGI Symbol;Acc:MGI:1349438]	protein_coding	8.63034	8.82855	0.198207	-0.17886	0.0474858	8.45546	8.59761	8.13034	8.33619	8.27964	8.72329	8.99218	8.76305	8.9267	9.09896	8.8649	8.75785	8.78288	8.83232	8.50653	8.85011	8.82256	8.98419	9.00348	8.88069
ENSMUSG00000093226	Gm25749	predicted gene, 25749 [Source:MGI Symbol;Acc:MGI:5455526]	miRNA	3.50133	2.22793	-1.2734	1.3492	0.0475695	3.04776	2.68026	4.8048	2.47987	3.92666	4.51561	3.93758	3.83221	3.00067	2.78789	1.8202	2.93562	-3.90033	4.64184	4.17796	2.9074	1.14091	3.29946	3.31395	1.94228
ENSMUSG00000040843	Tiprl	TIP41, TOR signalling pathway regulator-like (S. cerevisiae) [Source:MGI Symbol;Acc:MGI:1915087]	protein_coding	3.29244	4.08274	0.790297	-0.750243	0.0475808	3.74364	3.00625	4.82871	4.50372	-0.299404	3.23208	3.20925	3.02331	3.97287	3.70395	4.38479	3.99007	4.87775	3.75262	3.85859	3.04713	4.40626	4.05619	4.43913	4.01485
ENSMUSG00000067722	BC003965	cDNA sequence BC003965 [Source:MGI Symbol;Acc:MGI:2670966]	protein_coding	1.63744	3.06212	1.42468	-1.30717	0.0476138	0.487884	2.14523	2.46671	-1.42702	-0.299404	3.84113	2.35262	0.922225	1.84989	4.03516	3.13943	1.92549	4.83099	3.6486	1.68227	2.51661	4.15472	2.78725	3.07601	2.85982
ENSMUSG00000066279	Chrna10	cholinergic receptor, nicotinic, alpha polypeptide 10 [Source:MGI Symbol;Acc:MGI:3609260]	protein_coding	-2.85502	-0.756293	2.09873	-2.03623	0.0477019	-4.3701	-3.46948	-3.68304	-1.42702	-3.10676	-3.39728	-2.85683	1.85067	-4.03275	-4.0576	1.45377	-4.22425	-3.90033	-3.09287	2.71084	1.41708	-2.55953	0.0264394	-0.403463	1.00939
ENSMUSG00000048655	Ccdc169	coiled-coil domain containing 169 [Source:MGI Symbol;Acc:MGI:2444356]	protein_coding	0.137161	-2.26334	-2.4005	2.2045	0.0477312	-2.04817	3.64946	-3.68304	-1.42702	-1.5218	2.15731	-2.85683	1.39429	3.1068	2.60061	-2.59934	-4.22425	-3.90033	-1.5079	1.28634	-2.97524	-2.55953	-3.14349	1.02538	-4.035
ENSMUSG00000018189	Uchl5	ubiquitin carboxyl-terminal esterase L5 [Source:MGI Symbol;Acc:MGI:1914848]	protein_coding	1.45199	3.25825	1.80626	-1.41569	0.0477737	3.56654	-3.46948	4.34487	-1.42702	-3.10676	1.24658	2.63502	3.1279	3.93879	3.6635	3.3314	4.10218	4.07121	2.52184	3.1045	2.23421	1.14091	3.54301	4.42357	4.10966
ENSMUSG00000067995	Gtf2f2	general transcription factor IIF, polypeptide 2 [Source:MGI Symbol;Acc:MGI:1915955]	protein_coding	1.35186	3.04038	1.68852	-1.65585	0.0478657	4.2629	-3.46948	0.0174021	2.03241	1.14117	2.27515	3.20925	1.58274	3.06528	-0.598169	4.20026	1.50367	4.33329	0.607574	4.02709	3.81917	3.6303	2.52894	2.69051	3.06303
ENSMUSG00000067215	Usp51	ubiquitin specific protease 51 [Source:MGI Symbol;Acc:MGI:3588217]	protein_coding	1.2699	-1.08623	-2.35613	2.14877	0.0478922	-2.04817	2.59661	2.2477	0.894907	2.62116	-1.07535	3.02581	2.83839	1.7486	-0.15071	2.42746	0.419602	-3.90033	-3.09287	1.89639	-0.653314	-2.55953	-3.14349	-4.1039	1.84764
ENSMUSG00000050855	Zfp940	zinc finger protein 940 [Source:MGI Symbol;Acc:MGI:2446235]	protein_coding	4.66198	3.95045	-0.711528	0.712489	0.0478993	4.79229	4.98584	4.86771	5.20234	5.82102	4.18015	4.17659	4.45587	4.84683	3.29113	4.08155	3.14207	4.68838	5.03126	3.34219	3.59461	4.4517	4.57761	2.79091	3.8042
ENSMUSG00000026499	Acbd3	acyl-Coenzyme A binding domain containing 3 [Source:MGI Symbol;Acc:MGI:2181074]	protein_coding	4.99821	5.35572	0.357503	-0.436852	0.0480151	5.13571	4.73509	4.98585	5.39316	4.88759	4.97341	4.73562	5.32778	5.36171	4.44623	5.97733	5.11337	5.17915	5.58309	5.06632	5.69364	5.40047	4.87332	5.2646	5.40587
ENSMUSG00000025877	Hk3	hexokinase 3 [Source:MGI Symbol;Acc:MGI:2670962]	protein_coding	-1.65663	0.468119	2.12475	-2.24668	0.0480781	4.59857	-3.46948	-2.09808	-1.42702	-3.10676	-3.39728	-2.85683	3.28091	-4.03275	-4.0576	0.504995	0.985199	-3.90033	0.0770591	1.56197	-2.97524	0.610397	2.34837	2.08592	3.38285
ENSMUSG00000031512	Tex29	testis expressed 29 [Source:MGI Symbol;Acc:MGI:1922778]	protein_coding	-1.17449	-2.74621	-1.57173	1.65552	0.0482626	-4.3701	-3.46948	-3.68304	1.7429	3.00177	0.303163	1.89805	0.922225	-4.03275	-4.0576	-4.92127	-4.22425	-3.90033	-3.09287	-2.96159	0.725197	-2.55953	0.0264394	-4.1039	-2.45004
ENSMUSG00000088293	Gm26411	predicted gene, 26411 [Source:MGI Symbol;Acc:MGI:5456188]	snRNA	-3.44328	-1.58687	1.85642	-1.64252	0.0482763	-4.3701	-3.46948	-3.68304	-1.42702	-3.10676	-3.39728	-2.85683	-4.03197	-4.03275	-4.0576	0.288184	1.1333	-3.90033	-3.09287	0.497842	-2.97524	-2.55953	-3.14349	-4.1039	1.98737
ENSMUSG00000025780	Itih5	inter-alpha (globulin) inhibitor H5 [Source:MGI Symbol;Acc:MGI:1925751]	protein_coding	0.921215	2.6555	1.73428	-1.93377	0.048375	3.23723	-3.46948	-2.09808	-1.42702	-3.10676	0.850651	3.12045	4.62266	3.68834	3.79415	5.53919	1.65839	3.01853	2.9295	1.56197	0.484189	1.83279	1.24883	3.79696	4.48463
ENSMUSG00000030019	Fbxl14	F-box and leucine-rich repeat protein 14 [Source:MGI Symbol;Acc:MGI:2141676]	protein_coding	4.20625	2.62183	-1.58442	1.4038	0.0484436	3.51865	5.16351	4.18115	4.59535	3.30263	4.81704	3.44695	4.97646	3.64673	4.41408	3.81682	2.89469	-3.90033	3.75262	3.22823	3.50049	0.899903	3.19636	4.16756	4.66197
ENSMUSG00000028035	Dnajb4	DnaJ heat shock protein family (Hsp40) member B4 [Source:MGI Symbol;Acc:MGI:1914285]	protein_coding	4.30305	5.0902	0.787152	-0.727818	0.0484576	3.51865	3.80664	3.53613	4.59535	3.71342	5.72943	4.45605	4.67193	4.69856	4.30434	4.63524	3.4268	5.71254	5.26028	5.40035	4.9963	4.85832	5.12798	5.97425	5.50996
ENSMUSG00000019907	Ppp1r12a	protein phosphatase 1, regulatory (inhibitor) subunit 12A [Source:MGI Symbol;Acc:MGI:1309528]	protein_coding	7.86386	7.87375	0.00988489	0.200492	0.048477	8.18281	7.55911	7.96487	7.31781	7.89395	8.13167	8.11543	7.78461	7.90793	7.78042	7.39303	7.73828	7.83311	7.89936	7.96693	8.14953	8.2357	8.03456	7.86152	7.62544
ENSMUSG00000067424	Zfp563	zinc finger protein 563 [Source:MGI Symbol;Acc:MGI:2677168]	protein_coding	3.19201	2.04586	-1.14615	1.37684	0.0486612	3.30938	4.13785	3.70067	0.894907	3.71342	3.07846	2.92453	3.46787	3.31597	3.37703	1.30755	2.1156	-3.90033	3.17392	3.48135	3.21458	3.22183	3.48587	1.45069	2.90751
ENSMUSG00000000440	Pparg	peroxisome proliferator activated receptor gamma [Source:MGI Symbol;Acc:MGI:97747]	protein_coding	-1.05137	1.17837	2.22975	-2.29883	0.0486987	-4.3701	2.31188	2.75991	0.157942	-3.10676	-3.39728	-2.85683	1.9904	0.0547079	-4.0576	2.31714	3.5373	-3.90033	3.17392	1.56197	1.27269	2.64993	-3.14349	2.04584	2.26878
ENSMUSG00000086032	Gm15929	predicted gene 15929 [Source:MGI Symbol;Acc:MGI:3802090]	antisense	-1.85744	-3.59175	-1.7343	1.5429	0.0487093	2.57242	-3.46948	-3.68304	-1.42702	-3.10676	-3.39728	-2.85683	0.491591	0.359562	-4.0576	-4.92127	-4.22425	-3.90033	-3.09287	-2.96159	-2.97524	-2.55953	-3.14349	-4.1039	-4.035
ENSMUSG00000024122	Pdpk1	3-phosphoinositide dependent protein kinase 1 [Source:MGI Symbol;Acc:MGI:1338068]	protein_coding	6.01166	6.3316	0.31994	-0.465954	0.0487166	4.85149	6.02837	5.48939	5.67101	5.63133	6.19705	6.00425	6.62892	6.61919	6.99565	6.57008	6.46662	6.7153	5.87003	5.36484	6.19719	6.49846	6.11626	6.71228	6.80499
ENSMUSG00000094678	Olfr857	olfactory receptor 857 [Source:MGI Symbol;Acc:MGI:3030691]	protein_coding	-1.95945	-3.59175	-1.6323	1.56522	0.0487694	-4.3701	-3.46948	2.29424	-1.42702	-3.10676	-3.39728	-2.85683	-0.125081	0.921441	-4.0576	-4.92127	-4.22425	-3.90033	-3.09287	-2.96159	-2.97524	-2.55953	-3.14349	-4.1039	-4.035
ENSMUSG00000091049	Gm1979	predicted gene 1979 [Source:MGI Symbol;Acc:MGI:3780148]	protein_coding	2.09748	0.382401	-1.71508	1.82848	0.0488419	2.92452	0.922833	3.81681	0.157942	2.72613	0.850651	4.01353	3.22542	0.722133	1.61483	0.504995	-0.764822	-3.90033	-3.09287	2.65312	2.15404	-0.2376	2.83379	2.66428	1.00939
ENSMUSG00000024043	Arhgap28	Rho GTPase activating protein 28 [Source:MGI Symbol;Acc:MGI:2147003]	protein_coding	0.672876	2.61241	1.93954	-1.88413	0.0488937	-2.78513	4.224	3.00346	2.9653	2.44783	3.47309	0.313091	1.17748	-4.03275	-4.0576	2.47961	2.69461	3.39429	2.26469	3.83283	3.3998	1.14091	2.73916	0.650984	3.52724
ENSMUSG00000019139	Isyna1	myo-inositol 1-phosphate synthase A1 [Source:MGI Symbol;Acc:MGI:1919030]	protein_coding	2.19155	3.26708	1.07553	-1.07636	0.0489885	2.07285	0.617979	3.41499	0.894907	2.25079	3.01211	3.65096	1.52262	2.19606	2.28225	3.5008	2.07953	3.73629	4.25586	3.95727	3.59461	0.899903	3.86774	3.39594	3.38285
ENSMUSG00000080755	Gm15062	predicted gene 15062 [Source:MGI Symbol;Acc:MGI:3705462]	processed_pseudogene	-2.35222	-3.59175	-1.23953	1.2086	0.0489888	-4.3701	-3.46948	-3.68304	-1.42702	1.5371	0.0621551	-0.0494795	-4.03197	-4.03275	-4.0576	-4.92127	-4.22425	-3.90033	-3.09287	-2.96159	-2.97524	-2.55953	-3.14349	-4.1039	-4.035
ENSMUSG00000020484	Xbp1	X-box binding protein 1 [Source:MGI Symbol;Acc:MGI:98970]	protein_coding	4.2234	4.71446	0.491065	-0.588946	0.0490329	4.10158	2.87037	4.13074	4.6815	5.15534	3.31697	3.80138	4.7914	4.74532	4.63937	4.52375	4.88165	4.94202	5.10189	4.25758	4.47597	3.97963	4.22284	5.35758	5.40171
ENSMUSG00000051351	Zfp46	zinc finger protein 46 [Source:MGI Symbol;Acc:MGI:99192]	protein_coding	5.81673	5.48565	-0.331077	0.440543	0.049196	5.71604	4.52487	5.54337	5.9393	6.13879	5.86717	6.08274	6.01106	6.13592	6.20801	5.21187	5.23313	5.58147	5.54738	4.55411	6.41062	6.00653	5.80196	5.22477	5.28467
ENSMUSG00000052222		#N/A	#N/A	-1.60997	-3.11626	-1.50628	1.80341	0.0492032	-4.3701	1.73997	1.98939	-1.42702	1.5371	-0.589922	-2.85683	-4.03197	-4.03275	-4.0576	-4.92127	-4.22425	-3.90033	-3.09287	0.208335	-1.39028	-2.55953	-3.14349	-4.1039	-4.035
ENSMUSG00000031535	Dkk4	dickkopf WNT signaling pathway inhibitor 4 [Source:MGI Symbol;Acc:MGI:2385299]	protein_coding	-1.98153	-3.59175	-1.61022	1.55032	0.0492204	-4.3701	-3.46948	2.29424	-1.42702	-3.10676	-3.39728	-2.85683	0.215956	0.359562	-4.0576	-4.92127	-4.22425	-3.90033	-3.09287	-2.96159	-2.97524	-2.55953	-3.14349	-4.1039	-4.035
ENSMUSG00000067889	Sptbn2	spectrin beta, non-erythrocytic 2 [Source:MGI Symbol;Acc:MGI:1313261]	protein_coding	9.03713	9.18385	0.146725	-0.387165	0.0492426	8.56746	8.50385	8.6476	8.71636	8.55724	8.76983	9.03912	9.54487	9.48946	10.5355	9.86219	9.40954	9.46558	8.70682	8.80121	8.67446	8.9606	9.05711	9.76752	9.13351
ENSMUSG00000031684	Slc10a7	solute carrier family 10 (sodium/bile acid cotransporter family), member 7 [Source:MGI Symbol;Acc:MGI:1924025]	protein_coding	1.07918	2.88735	1.80817	-1.8485	0.0492472	1.85872	-3.46948	3.13714	-1.42702	3.08307	3.86011	2.35262	2.97926	2.47504	-4.0576	2.39161	4.53397	3.63105	0.0770591	2.81977	3.56392	2.39467	3.04634	2.30549	4.10966
ENSMUSG00000075829	Gm23692	predicted gene, 23692 [Source:MGI Symbol;Acc:MGI:5453469]	snRNA	-3.16255	-1.31664	1.8459	-1.68803	0.0492551	-4.3701	-3.46948	-3.68304	-1.42702	-3.10676	-0.589922	-2.85683	-4.03197	-4.03275	-4.0576	0.364133	0.168063	1.38507	0.994597	-2.96159	0.725197	-2.55953	-3.14349	-4.1039	-4.035
ENSMUSG00000025001	Hells	helicase, lymphoid specific [Source:MGI Symbol;Acc:MGI:106209]	protein_coding	3.50622	4.32444	0.818222	-0.912844	0.0493015	3.30938	5.4223	3.71784	3.52718	3.36897	4.4165	3.91135	2.03412	4.65724	0.697287	3.71898	4.23107	4.65042	4.23805	4.92715	4.1437	3.27336	5.03144	4.51448	4.51575
ENSMUSG00000092239	1700031A10Rik	RIKEN cDNA 1700031A10 gene [Source:MGI Symbol;Acc:MGI:1920536]	antisense	-3.44328	-1.5353	1.90799	-1.75765	0.0493879	-4.3701	-3.46948	-3.68304	-1.42702	-3.10676	-3.39728	-2.85683	-4.03197	-4.03275	-4.0576	-1.46184	-4.22425	3.1977	-3.09287	-2.96159	-2.97524	-2.55953	2.47122	-4.1039	0.357316
ENSMUSG00000085352	Gm4128	predicted gene 4128 [Source:MGI Symbol;Acc:MGI:3782304]	antisense	-2.78035	-0.739223	2.04113	-1.93202	0.0494427	-4.3701	-3.46948	-3.68304	-1.42702	0.0631658	0.0621551	-2.85683	-4.03197	-4.03275	-4.0576	-0.166382	-1.90233	1.98231	-3.09287	2.39596	-2.97524	1.14091	-3.14349	-4.1039	2.47279
ENSMUSG00000038302	Lace1	lactation elevated 1 [Source:MGI Symbol;Acc:MGI:2148801]	protein_coding	2.26103	3.29228	1.03126	-1.25023	0.0494818	-2.04817	1.95678	3.9823	1.7429	3.57974	1.4607	2.87109	2.78821	2.78742	3.48929	3.68976	3.14207	3.41255	3.84965	3.14693	3.91958	2.99506	2.4111	2.90732	3.44881
ENSMUSG00000066621	Tecpr1	tectonin beta-propeller repeat containing 1 [Source:MGI Symbol;Acc:MGI:1917631]	protein_coding	5.2874	5.62113	0.33373	-0.526013	0.0495027	5.10361	5.8136	5.66348	4.98237	5.9349	5.1302	5.27759	5.20882	5.71376	4.04569	5.67957	6.20306	6.87198	5.57602	5.48549	5.64314	4.38299	5.44523	5.43332	5.49052
ENSMUSG00000073702	Rpl31	ribosomal protein L31 [Source:MGI Symbol;Acc:MGI:2149632]	protein_coding	3.70318	4.43719	0.734018	-1.19149	0.0495336	2.39809	2.97346	0.0174021	3.99924	4.05311	4.21005	4.01353	5.43767	4.83452	5.09468	6.43793	3.87903	5.70515	4.73368	2.76633	4.78631	3.70726	3.42637	4.79998	4.12991
ENSMUSG00000021189	Atxn3	ataxin 3 [Source:MGI Symbol;Acc:MGI:1099442]	protein_coding	4.42276	4.89049	0.467728	-0.581447	0.0495342	3.22236	3.64946	4.21783	5.20234	4.34445	5.15347	4.86426	4.84761	3.97287	4.75297	4.34317	5.22902	5.14679	4.82002	4.53826	5.01911	4.49575	4.87332	5.47164	4.96781
ENSMUSG00000003039	Fam32a	family with sequence similarity 32, member A [Source:MGI Symbol;Acc:MGI:1915172]	protein_coding	2.97203	3.85681	0.884779	-0.972179	0.0495423	3.32339	0.230956	2.46671	3.99924	-0.299404	2.94257	4.01353	4.48766	3.71544	4.84025	4.56456	4.05652	4.35234	3.17392	3.01569	4.33764	2.39467	3.99607	4.76338	3.91337
ENSMUSG00000046034	Otulin	OTU deubiquitinase with linear linkage specificity [Source:MGI Symbol;Acc:MGI:3577015]	protein_coding	1.75048	3.32688	1.57641	-1.47147	0.0495578	4.11774	-3.46948	0.404425	-1.42702	2.31951	2.09458	2.87109	3.63336	3.74203	3.21852	4.12039	3.52394	5.24687	1.95153	2.32381	3.3998	2.48487	3.8452	2.81496	3.55746
ENSMUSG00000020386	Sar1b	secretion associated Ras related GTPase 1B [Source:MGI Symbol;Acc:MGI:1913647]	protein_coding	4.20588	2.69029	-1.51559	1.31147	0.0495858	4.89903	3.8434	4.21783	5.01592	4.36085	3.93364	3.77252	4.42336	3.26187	4.33042	4.60425	1.06115	-3.90033	4.39095	4.43929	2.57935	4.42916	3.42637	3.53272	2.34004
ENSMUSG00000015027	Galns	galactosamine (N-acetyl)-6-sulfate sulfatase [Source:MGI Symbol;Acc:MGI:1355303]	protein_coding	3.39986	2.0132	-1.38666	1.35916	0.0495858	3.5899	3.74968	2.94632	3.85838	4.15063	3.70076	2.00115	2.62624	4.04939	3.3261	3.10664	2.3149	-3.90033	1.15506	2.76633	2.95549	2.99506	4.09492	2.33904	2.30485
ENSMUSG00000084998	Gm16279	predicted gene 16279 [Source:MGI Symbol;Acc:MGI:3826576]	antisense	0.685583	-1.16782	-1.8534	2.04959	0.0495869	2.66333	2.87037	-2.09808	2.47987	2.44783	1.55692	0.843605	-0.57254	-4.03275	0.697287	-0.833806	-1.4169	-3.90033	0.0770591	-2.96159	0.484189	-2.55953	2.21407	-4.1039	1.32255
ENSMUSG00000062353	Gm15772	predicted gene 15772 [Source:MGI Symbol;Acc:MGI:3805541]	processed_pseudogene	0.126012	1.57466	1.44864	-1.64759	0.0496352	0.153464	0.922833	-3.68304	0.894907	1.14117	-0.227351	-0.534906	1.89877	-1.2254	1.91968	3.62948	0.985199	2.12204	1.55099	0.497842	1.54832	0.247827	2.06597	3.22701	-0.128111
ENSMUSG00000050891	Tatdn1	TatD DNase domain containing 1 [Source:MGI Symbol;Acc:MGI:1916944]	protein_coding	3.16871	4.34188	1.17317	-1.34364	0.0496378	-2.04817	1.88807	3.75159	4.3009	3.40104	4.69548	3.74308	3.64751	4.94738	3.36025	4.00651	4.32649	4.57135	4.95698	4.85219	1.66861	5.09152	5.09013	4.18612	4.6689
ENSMUSG00000078865	Gm14406	predicted gene 14406 [Source:MGI Symbol;Acc:MGI:3649838]	protein_coding	-2.04857	-3.43325	-1.38469	1.47491	0.0496444	1.96975	-3.46948	-2.09808	-1.42702	-0.784831	-3.39728	0.843605	-4.03197	-4.03275	-4.0576	-4.92127	-4.22425	-3.90033	-3.09287	-2.96159	-2.97524	-0.974566	-3.14349	-4.1039	-4.035
ENSMUSG00000084573	n-R5s30	nuclear encoded rRNA 5S 30 [Source:MGI Symbol;Acc:MGI:4421875]	rRNA	-1.30698	-3.13939	-1.83241	1.916	0.0496538	-4.3701	-3.46948	1.52642	-1.42702	2.44783	-3.39728	-2.85683	1.52262	-4.03275	0.986794	-4.92127	-4.22425	-3.90033	1.4307	-2.96159	-2.97524	-2.55953	-3.14349	-4.1039	-4.035
ENSMUSG00000027800	Tm4sf1	transmembrane 4 superfamily member 1 [Source:MGI Symbol;Acc:MGI:104678]	protein_coding	-3.44328	-1.59035	1.85294	-1.67505	0.049729	-4.3701	-3.46948	-3.68304	-1.42702	-3.10676	-3.39728	-2.85683	-4.03197	-4.03275	-4.0576	1.61789	-4.22425	-3.90033	-3.09287	-2.96159	0.484189	-2.55953	0.763405	-4.1039	2.07352
ENSMUSG00000035151	Elmod2	ELMO/CED-12 domain containing 2 [Source:MGI Symbol;Acc:MGI:2445165]	protein_coding	5.31598	4.77407	-0.541903	0.575586	0.0497499	5.95296	5.24819	4.78049	5.83037	5.96202	5.9314	4.77979	5.30118	4.38931	4.98406	4.30995	4.88165	5.22637	4.96783	5.08826	5.00775	3.70726	5.39179	3.65765	5.50222
ENSMUSG00000055373	Fut9	fucosyltransferase 9 [Source:MGI Symbol;Acc:MGI:1330859]	protein_coding	6.69619	7.0345	0.338311	-0.345646	0.0498157	6.03398	6.71663	7.10078	7.54165	5.86191	6.68354	6.33546	7.23891	6.71628	6.73275	6.75336	7.46531	6.53742	7.13234	7.17668	6.78465	7.16328	7.22611	7.22421	6.88162
ENSMUSG00000027562	Car2	carbonic anhydrase 2 [Source:MGI Symbol;Acc:MGI:88269]	protein_coding	3.62985	4.68909	1.05924	-1.00392	0.0498248	4.61574	3.18873	1.87155	4.83977	-3.10676	3.84113	4.08568	5.11014	5.48491	6.36762	6.1522	4.52058	5.31642	3.72731	2.71084	4.37349	5.26702	3.45643	5.50528	5.86133
ENSMUSG00000091881	Gm17146	predicted gene 17146 [Source:MGI Symbol;Acc:MGI:4937973]	antisense	-2.60885	-0.541173	2.06768	-1.94684	0.0499893	-4.3701	-3.46948	-3.68304	-1.42702	-3.10676	1.24658	0.843605	-4.03197	-4.03275	-4.0576	0.911621	2.46225	-3.90033	1.55099	0.73885	-2.97524	-2.55953	0.943977	-4.1039	1.51959
ENSMUSG00000004110	Cacna1e	calcium channel, voltage-dependent, R type, alpha 1E subunit [Source:MGI Symbol;Acc:MGI:106217]	protein_coding	9.4489	9.50458	0.0556809	0.297606	0.0500289	9.38573	9.15508	9.12733	9.02316	9.6429	9.92113	9.89951	9.16478	9.5733	9.59603	8.55002	9.55331	9.39185	9.472	9.61182	9.97695	9.66296	9.8036	9.49613	9.52712
ENSMUSG00000084146	Gm12104	predicted gene 12104 [Source:MGI Symbol;Acc:MGI:3650164]	processed_pseudogene	-2.00533	0.0848791	2.0902	-2.05285	0.0500309	-1.56274	-3.46948	-3.68304	-1.42702	-3.10676	1.4607	-0.534906	0.360346	-4.03275	-4.0576	2.02125	2.59592	-3.90033	-3.09287	1.68227	2.31016	2.08433	0.763405	-4.1039	0.48856
ENSMUSG00000047766	Lrrc49	leucine rich repeat containing 49 [Source:MGI Symbol;Acc:MGI:2442689]	protein_coding	6.7133	6.33192	-0.381374	0.42899	0.0500479	7.08882	5.61	7.2246	7.39635	7.24749	7.16783	6.38872	6.68998	6.63702	5.68218	6.11009	6.34085	5.33568	6.42873	6.70907	7.0814	5.93633	6.84378	6.14521	6.38811
ENSMUSG00000091764	Zfp964	zinc finger protein 964 [Source:MGI Symbol;Acc:MGI:3646490]	protein_coding	1.77303	-0.398668	-2.1717	2.23044	0.0500971	1.12176	-3.46948	2.58375	2.82091	1.14117	3.47309	1.39109	4.13294	2.44298	2.09215	1.87315	-4.22425	-3.90033	2.52184	-0.639662	-2.97524	-2.55953	0.943977	1.67746	3.29592
ENSMUSG00000083849	Gm13477	predicted gene 13477 [Source:MGI Symbol;Acc:MGI:3652109]	processed_pseudogene	-1.78476	-3.43325	-1.64849	1.66407	0.0501342	-4.3701	-3.46948	-3.68304	-1.42702	-3.10676	1.24658	-2.85683	-4.03197	0.490807	3.36025	-4.92127	-4.22425	-3.90033	-3.09287	-2.96159	-1.39028	-2.55953	-3.14349	-4.1039	-4.035
ENSMUSG00000064764	Gm23517	predicted gene, 23517 [Source:MGI Symbol;Acc:MGI:5453294]	snRNA	-1.66265	0.400943	2.06359	-2.02456	0.0502651	-4.3701	-3.46948	-3.68304	-1.42702	2.77588	1.81218	2.27245	-2.44701	-4.03275	-4.0576	-0.0632883	1.65839	-2.31537	0.366566	1.43073	1.41708	-2.55953	-0.821557	2.74159	2.15482
ENSMUSG00000066554	Gm10167	predicted pseudogene 10167 [Source:MGI Symbol;Acc:MGI:3704263]	processed_pseudogene	1.82848	3.30976	1.48128	-1.37285	0.0502757	-2.78513	1.73997	1.07185	1.7429	3.23309	2.86951	4.77979	3.51492	-1.2254	3.34328	3.34083	3.88949	2.99449	4.04669	2.92105	3.81917	3.97963	3.42637	2.30549	2.37439
ENSMUSG00000074763	Macrod2os2	MACRO domain containing 2, opposite strand 2 [Source:MGI Symbol;Acc:MGI:3651295]	antisense	2.064	3.54803	1.48403	-1.31223	0.0502938	2.54877	2.7973	3.39378	2.03241	4.05311	3.59141	3.44695	2.34307	0.490807	-4.0576	3.59837	3.1936	3.1977	3.72731	4.17796	4.31938	4.09868	3.39567	2.33904	3.4326
ENSMUSG00000039252	Lgi2	leucine-rich repeat LGI family, member 2 [Source:MGI Symbol;Acc:MGI:2180196]	protein_coding	5.01648	4.45857	-0.557917	0.598068	0.0503101	4.83692	5.57218	5.25065	5.41847	4.94309	4.71647	4.28272	4.60102	5.0991	5.44424	4.08155	5.10442	5.44618	4.91276	4.79996	2.57935	5.30466	4.61807	3.4118	4.32694
ENSMUSG00000007783	Cpt1c	carnitine palmitoyltransferase 1c [Source:MGI Symbol;Acc:MGI:2446526]	protein_coding	6.15608	5.78608	-0.369999	0.359412	0.0503114	6.38729	6.54593	6.84346	5.99083	6.06567	6.40201	6.05904	6.03277	5.87564	5.35814	5.80239	5.70796	5.633	5.94331	5.87446	5.72866	5.56459	5.90908	5.768	5.92934
ENSMUSG00000086694	Gm16237	predicted gene 16237 [Source:MGI Symbol;Acc:MGI:3802105]	antisense	-3.12629	-1.26331	1.86298	-1.74214	0.0503738	-4.3701	-3.46948	-3.68304	-1.42702	-3.10676	-3.39728	-2.85683	-0.862046	-4.03275	-4.0576	-0.833806	-0.136791	-3.90033	-3.09287	1.56197	-2.97524	-2.55953	1.7145	-4.1039	1.69292
ENSMUSG00000027350	Chgb	chromogranin B [Source:MGI Symbol;Acc:MGI:88395]	protein_coding	8.52661	8.36528	-0.16133	0.421738	0.0503842	8.05433	8.68502	8.66486	8.34612	8.45023	8.40968	7.95133	8.36704	8.92996	9.40758	7.5537	8.58411	9.16357	8.40149	8.54373	8.25658	8.22101	8.58741	8.69193	7.64931
ENSMUSG00000093637	Gm20636	predicted gene 20636 [Source:MGI Symbol;Acc:MGI:5313083]	antisense	-3.05259	-1.14241	1.91019	-1.64507	0.0504043	-4.3701	-3.46948	-3.68304	-1.42702	-3.10676	0.509614	-2.85683	-4.03197	-4.03275	-4.0576	0.032927	1.50367	-3.90033	1.4307	-0.639662	-0.653314	-2.55953	1.50037	-4.1039	-4.035
ENSMUSG00000048756	Foxo3	forkhead box O3 [Source:MGI Symbol;Acc:MGI:1890081]	protein_coding	5.07586	5.35373	0.277879	-0.570342	0.0506033	5.67293	4.27871	4.56014	5.01592	3.88193	4.85539	5.25691	6.05151	4.75188	6.43325	6.48121	5.56528	5.34522	4.54376	4.43929	5.40414	4.77139	4.47857	6.42845	6.08004
ENSMUSG00000049799	Lrrc19	leucine rich repeat containing 19 [Source:MGI Symbol;Acc:MGI:2140219]	protein_coding	1.04109	2.65482	1.61373	-1.76746	0.0506885	2.07285	-3.46948	4.18115	1.7429	-0.784831	1.73201	1.78702	3.04484	4.162	-4.0576	3.62948	3.56365	2.03041	1.15506	3.48135	1.77965	2.29845	2.9226	2.08592	3.60162
ENSMUSG00000025439	Clns1a	chloride channel, nucleotide-sensitive, 1A [Source:MGI Symbol;Acc:MGI:109638]	protein_coding	3.51945	4.40067	0.881226	-0.837026	0.0507012	3.53077	2.5078	2.85612	3.93053	4.66803	5.11448	-0.0494795	3.49941	4.85903	4.27779	4.66932	4.84452	4.11648	2.88441	3.69662	4.85131	5.13396	4.68306	4.52181	4.60524
ENSMUSG00000000384	Tbrg4	transforming growth factor beta regulated gene 4 [Source:MGI Symbol;Acc:MGI:1100868]	protein_coding	2.71635	3.95352	1.23717	-1.00685	0.0507634	3.26653	-1.14756	1.60236	1.38033	4.13165	3.59141	3.5182	4.19203	4.02794	2.60061	3.65993	4.35695	3.29934	4.32499	3.8839	4.50857	3.41775	4.29114	3.86764	3.925
ENSMUSG00000085745	Gm14372	predicted gene 14372 [Source:MGI Symbol;Acc:MGI:3649263]	antisense	3.22222	1.85791	-1.36432	1.23231	0.0507656	3.03078	4.43138	3.53613	4.3009	2.50795	2.79255	3.48302	3.06606	1.80014	3.27332	2.06742	2.04253	3.48337	-1.5079	2.81977	2.9074	2.29845	2.47122	-0.933978	2.93078
ENSMUSG00000020173	Cobl	cordon-bleu WH2 repeat [Source:MGI Symbol;Acc:MGI:105056]	protein_coding	5.89993	6.31417	0.414239	-0.513506	0.0507749	4.29879	6.36182	5.94084	5.39316	6.14827	6.36594	6.42625	6.35927	6.26072	5.44424	5.87558	6.39505	6.40915	5.7048	5.96025	6.46563	6.28282	6.36233	6.77491	6.91117
ENSMUSG00000087151	Gm14022	predicted gene 14022 [Source:MGI Symbol;Acc:MGI:3649977]	processed_transcript	-3.21109	-1.30246	1.90863	-1.68348	0.0507795	-4.3701	-3.46948	-3.68304	-1.42702	-3.10676	-3.39728	-0.534906	-4.03197	-4.03275	-4.0576	0.504995	-4.22425	-3.90033	1.4307	-2.96159	1.41708	-2.55953	-3.14349	0.539953	-0.128111
ENSMUSG00000033781	Asb13	ankyrin repeat and SOCS box-containing 13 [Source:MGI Symbol;Acc:MGI:2145525]	protein_coding	4.23882	2.50431	-1.73451	1.43526	0.0508024	4.33381	4.9776	5.28563	5.73285	2.38509	3.87885	4.59438	3.9164	3.18641	4.09722	3.50918	3.66449	-3.90033	3.13595	3.01569	3.21458	0.247827	4.43394	4.46215	3.25962
ENSMUSG00000055254	Ntrk2	neurotrophic tyrosine kinase, receptor, type 2 [Source:MGI Symbol;Acc:MGI:97384]	protein_coding	8.99484	9.11733	0.122492	-0.219666	0.0508312	8.93981	8.89219	9.29514	9.08374	8.77474	8.56526	8.48023	8.94835	9.31777	9.65116	9.59953	9.1903	9.0696	9.08362	8.94943	8.66997	9.10358	9.2741	9.32877	8.90439
ENSMUSG00000098092	Gm2076	predicted gene 2076 [Source:MGI Symbol;Acc:MGI:3780243]	processed_pseudogene	-1.40281	-3.0708	-1.66799	1.80239	0.0508408	-4.3701	-3.46948	-3.68304	-1.42702	3.04299	-3.39728	1.39109	0.360346	-4.03275	1.55711	0.288184	-4.22425	-3.90033	-3.09287	-2.96159	-2.97524	-2.55953	-3.14349	-4.1039	-4.035
ENSMUSG00000077257	Gm26080	predicted gene, 26080 [Source:MGI Symbol;Acc:MGI:5455857]	snoRNA	-3.44328	-1.60632	1.83696	-1.61653	0.050997	-4.3701	-3.46948	-3.68304	-1.42702	-3.10676	-3.39728	-2.85683	-4.03197	-4.03275	-4.0576	-0.528952	1.65839	-3.90033	0.814025	-2.96159	-2.97524	-2.55953	-3.14349	-4.1039	1.63742
ENSMUSG00000024899	Papss2	3'-phosphoadenosine 5'-phosphosulfate synthase 2 [Source:MGI Symbol;Acc:MGI:1330223]	protein_coding	3.71245	4.2131	0.500655	-0.941496	0.0510155	1.73843	3.62855	2.58375	4.45562	4.15063	4.18015	4.19845	3.97365	2.70871	5.50655	5.85763	3.96062	4.11648	4.68192	3.80659	3.3998	4.09868	3.54301	4.1201	4.5462
ENSMUSG00000098761	Gm18821	predicted gene, 18821 [Source:MGI Symbol;Acc:MGI:5011006]	processed_pseudogene	1.88316	-0.184087	-2.06725	2.07158	0.0510298	1.56064	3.47303	2.04488	2.03241	4.20612	0.995041	1.89805	-2.44701	3.24337	1.82504	1.84692	-4.22425	-3.90033	-3.09287	2.81977	0.484189	-0.2376	2.06597	-0.197013	2.59436
ENSMUSG00000083988	Rps10-ps4	ribosomal protein S10, pseudogene 4 [Source:MGI Symbol;Acc:MGI:3783077]	processed_pseudogene	-3.44328	-1.6917	1.75159	-1.69124	0.0510632	-4.3701	-3.46948	-3.68304	-1.42702	-3.10676	-3.39728	-2.85683	-4.03197	-4.03275	-4.0576	-1.01438	-4.22425	-3.90033	-3.09287	-2.96159	-2.97524	2.93232	-3.14349	1.10555	0.357316
ENSMUSG00000031875	Cmtm3	CKLF-like MARVEL transmembrane domain containing 3 [Source:MGI Symbol;Acc:MGI:2447162]	protein_coding	-1.4584	0.937066	2.39547	-2.27597	0.051095	-4.3701	-3.46948	-3.68304	3.09654	-3.10676	-3.39728	-0.0494795	2.81352	-4.03275	1.61483	2.46243	1.06115	1.45722	-3.09287	3.14693	2.31016	-2.55953	0.0264394	2.08592	2.47279
ENSMUSG00000025089	Gfra1	glial cell line derived neurotrophic factor family receptor alpha 1 [Source:MGI Symbol;Acc:MGI:1100842]	protein_coding	4.07722	4.45651	0.379295	-0.798996	0.0512386	4.77201	2.8343	2.85612	4.91283	3.71342	3.95145	4.2412	4.87191	3.54467	5.07426	5.88528	3.98032	5.70885	3.84965	3.63832	3.91958	2.48487	5.31184	5.18842	4.59799
ENSMUSG00000029499	Pxmp2	peroxisomal membrane protein 2 [Source:MGI Symbol;Acc:MGI:107487]	protein_coding	-3.44328	-1.75616	1.68712	-1.53238	0.0513318	-4.3701	-3.46948	-3.68304	-1.42702	-3.10676	-3.39728	-2.85683	-4.03197	-4.03275	-4.0576	-1.01438	-4.22425	-3.90033	-0.285511	-2.96159	0.931648	-2.55953	-3.14349	2.04584	-2.45004
ENSMUSG00000020804	Aanat	arylalkylamine N-acetyltransferase [Source:MGI Symbol;Acc:MGI:1328365]	protein_coding	-1.79913	0.219079	2.01821	-2.00775	0.0515029	-2.78513	-3.46948	1.17494	-1.42702	-3.10676	1.55692	-2.85683	-2.44701	-0.573323	-4.0576	1.55446	0.905029	-3.90033	0.607574	1.43073	0.484189	0.247827	1.50037	-4.1039	3.46484
ENSMUSG00000004610	Etfb	electron transferring flavoprotein, beta polypeptide [Source:MGI Symbol;Acc:MGI:106098]	protein_coding	0.83698	2.46544	1.62846	-1.83481	0.0515079	-4.3701	2.5078	-3.68304	0.157942	0.0631658	3.63615	1.66673	2.41097	2.5064	3.47378	3.83027	3.48311	1.98231	2.52184	1.56197	2.69718	3.549	1.38008	2.55431	1.09428
ENSMUSG00000098893	Gm17828	predicted gene, 17828 [Source:MGI Symbol;Acc:MGI:5010013]	processed_pseudogene	-2.478	-0.18702	2.29098	-2.10829	0.0515768	-4.3701	-3.46948	1.44625	-1.42702	1.4168	-3.39728	-2.85683	-4.03197	-4.03275	-4.0576	0.288184	2.37566	-3.90033	2.39899	1.56197	0.194683	-2.55953	0.0264394	-4.1039	1.84764
ENSMUSG00000022199	Slc22a17	solute carrier family 22 (organic cation transporter), member 17 [Source:MGI Symbol;Acc:MGI:1926225]	protein_coding	7.33345	7.10369	-0.229765	0.279091	0.0516162	7.2377	7.83373	7.49126	7.21322	7.55056	7.2901	6.68426	7.04551	7.45659	7.53158	6.98449	7.21817	6.3816	7.18674	7.64111	6.99774	6.55682	7.6139	7.12552	7.33077
ENSMUSG00000032517	Mobp	myelin-associated oligodendrocytic basic protein [Source:MGI Symbol;Acc:MGI:108511]	protein_coding	7.03045	7.34521	0.314765	-0.777445	0.0517426	7.49215	5.66237	5.05505	7.20597	6.2264	6.36925	7.80939	7.44224	8.57249	8.46914	9.23489	7.56732	7.31581	6.9029	6.01855	6.73728	6.98544	7.07931	8.11375	7.49687
ENSMUSG00000027739	Rab33b	RAB33B, member RAS oncogene family [Source:MGI Symbol;Acc:MGI:1330805]	protein_coding	0.681839	2.25763	1.57579	-1.90374	0.0517655	-0.463207	-3.46948	3.32819	2.9653	0.0631658	-1.81231	0.843605	2.7095	3.90388	-1.25025	4.29548	0.530633	3.6771	2.74002	1.56197	3.56392	-2.55953	2.06597	2.66428	4.03646
ENSMUSG00000028194	Ddah1	dimethylarginine dimethylaminohydrolase 1 [Source:MGI Symbol;Acc:MGI:1916469]	protein_coding	3.97402	4.51883	0.54481	-1.00372	0.0518165	4.14166	4.44341	2.54578	2.47987	3.71342	2.15731	4.36233	5.16525	4.14217	6.58896	7.19475	4.77293	4.40801	2.9295	3.34219	4.31938	5.11995	2.58443	5.67253	4.84458
ENSMUSG00000097207	6030443J06Rik	RIKEN cDNA 6030443J06 gene [Source:MGI Symbol;Acc:MGI:2444595]	lincRNA	4.42876	3.61837	-0.810393	0.805316	0.051864	4.74625	3.98173	5.28563	4.91283	3.8121	4.86482	5.06798	3.75593	3.86811	3.99225	3.3595	4.35695	0.743526	3.70155	4.47304	4.69009	2.72587	4.56387	3.8561	3.71319
ENSMUSG00000034424	Gcsh	glycine cleavage system protein H (aminomethyl carrier) [Source:MGI Symbol;Acc:MGI:1915383]	protein_coding	-0.00593319	2.02182	2.02775	-2.30249	0.0519053	-4.3701	-3.46948	-3.68304	-1.42702	1.93763	3.07846	1.89805	2.68227	-0.86283	4.15672	4.56456	-1.05433	3.77915	2.78978	2.76633	2.69718	-2.55953	1.9858	3.1345	2.11475
ENSMUSG00000090168	D630014O11Rik	RIKEN cDNA D630014O11 gene [Source:MGI Symbol;Acc:MGI:2442874]	sense_intronic	2.53214	0.884558	-1.64758	1.86894	0.0519237	2.57242	4.01433	3.03121	-1.42702	4.18786	1.73201	2.75788	2.68227	3.99515	1.77529	1.55446	3.81466	-3.90033	2.57956	3.34219	0.194683	1.83279	1.50037	-4.1039	2.03109
ENSMUSG00000004451	Ralb	v-ral simian leukemia viral oncogene B [Source:MGI Symbol;Acc:MGI:1927244]	protein_coding	1.08275	2.53166	1.44891	-1.49324	0.0519322	2.10564	-3.46948	3.08515	2.27342	1.28556	0.690186	0.602597	1.89877	-1.71083	4.06652	3.22339	1.84184	2.63883	2.52184	2.24786	3.53255	1.6884	1.81071	2.95138	2.85982
ENSMUSG00000011114	Tbrg1	transforming growth factor beta regulated gene 1 [Source:MGI Symbol;Acc:MGI:1100877]	protein_coding	1.31945	3.13903	1.81957	-1.72558	0.0519441	2.3164	-3.46948	4.07851	4.12757	-3.10676	2.58	2.75788	2.83839	3.54467	-2.47264	2.67119	2.1156	4.00054	4.64184	3.51414	2.23421	2.72587	3.99607	1.91846	3.57233
ENSMUSG00000063623	C230062I16Rik	RIKEN cDNA C230062I16 gene [Source:MGI Symbol;Acc:MGI:2442417]	processed_transcript	1.81635	-0.115607	-1.93196	2.08499	0.0520108	2.66333	-3.46948	3.76817	3.32787	3.4324	2.02899	2.87109	1.39429	0.0547079	2.09215	2.40965	-4.22425	-3.90033	2.11659	-1.37663	-2.97524	0.899903	3.67669	1.72899	0.48856
ENSMUSG00000009876	Cox4i2	cytochrome c oxidase subunit IV isoform 2 [Source:MGI Symbol;Acc:MGI:2135755]	protein_coding	-2.94786	-1.04904	1.89882	-1.91367	0.0520421	-4.3701	-3.46948	-3.68304	-1.42702	-3.10676	-3.39728	-2.85683	0.922225	-4.03275	-4.0576	2.08996	1.70648	-3.90033	-3.09287	1.43073	-2.97524	1.14091	-3.14349	-4.1039	0.357316
ENSMUSG00000072258	Taf1a	TATA-box binding protein associated factor, RNA polymerase I, A [Source:MGI Symbol;Acc:MGI:109578]	protein_coding	4.14258	4.64597	0.50339	-0.64117	0.0521268	2.47539	4.52487	5.13395	4.83977	4.03279	4.76763	3.80138	4.23012	3.98405	3.63589	4.21572	5.15729	4.44397	3.96242	4.68946	4.71824	4.82418	4.88442	4.71946	4.84458
ENSMUSG00000077217	Gm23951	predicted gene, 23951 [Source:MGI Symbol;Acc:MGI:5453728]	snoRNA	-2.42076	-3.59175	-1.17098	1.38812	0.0522437	-4.3701	0.778444	-3.68304	-1.42702	1.28556	-1.81231	-2.85683	-4.03197	-4.03275	-4.0576	-4.92127	-4.22425	-3.90033	-3.09287	-2.96159	-2.97524	-2.55953	-3.14349	-4.1039	-4.035
ENSMUSG00000088437	Gm24198	predicted gene, 24198 [Source:MGI Symbol;Acc:MGI:5453975]	snRNA	-3.05259	-1.07701	1.97558	-1.77188	0.0523011	-4.3701	-3.46948	-3.68304	-1.42702	-3.10676	-3.39728	-0.534906	-2.44701	-4.03275	-4.0576	0.123125	1.55711	-3.90033	1.55099	1.43073	-2.97524	-2.55953	-3.14349	-4.1039	1.2504
ENSMUSG00000027935	Rab13	RAB13, member RAS oncogene family [Source:MGI Symbol;Acc:MGI:1927232]	protein_coding	1.24519	-0.82832	-2.07351	2.16906	0.0523449	3.40469	-3.46948	0.840524	3.52718	-1.5218	0.850651	0.843605	2.81352	3.24337	1.91968	2.33612	-0.764822	-3.90033	0.366566	-2.96159	0.484189	-2.55953	1.90091	-4.1039	0.919195
ENSMUSG00000016503	Gtf3a	general transcription factor III A [Source:MGI Symbol;Acc:MGI:1913846]	protein_coding	1.94934	0.203959	-1.74538	1.7207	0.0523714	1.81973	1.48471	3.05843	2.66044	0.980704	1.4607	1.23063	1.58274	2.3071	2.90818	2.64097	-4.22425	-3.90033	1.15506	0.497842	1.77965	3.27336	0.315946	0.288414	0.212926
ENSMUSG00000053916	Nanp	N-acetylneuraminic acid phosphatase [Source:MGI Symbol;Acc:MGI:1914561]	protein_coding	0.753064	-1.46267	-2.21574	2.15106	0.0523845	2.47539	1.95678	-0.513113	-1.42702	2.17864	-1.81231	-2.85683	2.50719	2.81274	2.20919	-4.92127	0.299308	-3.90033	-1.5079	-2.96159	1.77965	-2.55953	0.943977	-4.1039	2.30485
ENSMUSG00000039108	Lsm14b	LSM family member 14B [Source:MGI Symbol;Acc:MGI:3040677]	protein_coding	5.3579	4.81708	-0.54082	0.483758	0.0524438	5.42594	5.59391	4.96442	5.23119	4.55858	5.72426	5.46058	5.29221	5.25496	6.07297	5.20414	5.464	3.86122	4.04669	4.33303	5.04157	5.21526	4.91721	5.10311	4.98459
ENSMUSG00000055184	Fam72a	family with sequence similarity 72, member A [Source:MGI Symbol;Acc:MGI:1919669]	protein_coding	-2.53165	-0.348518	2.18313	-2.15768	0.0525539	-2.04817	-3.46948	3.11138	-1.42702	-3.10676	-3.39728	-2.85683	-4.03197	-4.03275	-4.0576	1.58653	1.79811	2.69958	2.11659	-2.96159	0.725197	-2.55953	1.24883	-4.1039	-4.035
ENSMUSG00000019864	Rtn4ip1	reticulon 4 interacting protein 1 [Source:MGI Symbol;Acc:MGI:2178759]	protein_coding	2.3346	3.44556	1.11095	-1.20712	0.0526236	2.28811	3.21702	2.04488	3.78243	3.19702	1.35761	3.65096	2.81352	3.46709	-2.47264	3.78263	2.21869	3.50055	4.27346	3.77988	2.9074	3.94827	4.29114	2.69051	3.06303
ENSMUSG00000011148	Adssl1	adenylosuccinate synthetase like 1 [Source:MGI Symbol;Acc:MGI:87947]	protein_coding	1.03942	2.74701	1.70759	-1.52667	0.0526958	2.28811	2.14523	-3.68304	-1.42702	1.75122	3.37091	-2.85683	3.68913	3.24337	1.87314	3.18202	2.74153	2.24942	3.05688	2.53026	0.725197	3.59022	3.26591	2.81496	3.31373
ENSMUSG00000024261	Syt4	synaptotagmin IV [Source:MGI Symbol;Acc:MGI:101759]	protein_coding	6.45922	6.15492	-0.304304	0.375705	0.0528	6.14067	6.74605	6.31555	6.89941	6.66967	6.8231	6.08274	6.43869	6.36278	6.11358	5.33021	6.36165	5.31642	5.82898	6.36259	6.41062	6.32617	6.72225	6.66676	6.22356
ENSMUSG00000020594	Pum2	pumilio RNA-binding family member 2 [Source:MGI Symbol;Acc:MGI:1931751]	protein_coding	6.16498	6.52498	0.359999	-0.54015	0.0528132	6.11875	3.98173	5.85029	6.38676	6.70221	6.64575	5.42394	6.67107	6.63169	7.23759	7.34053	6.55956	7.01779	6.61277	6.1754	5.99917	6.20534	5.89269	6.94526	6.50125
ENSMUSG00000036560	Lgi4	leucine-rich repeat LGI family, member 4 [Source:MGI Symbol;Acc:MGI:2180197]	protein_coding	0.373727	1.99795	1.62422	-1.92074	0.0528485	0.153464	-3.46948	-3.68304	-1.42702	-0.299404	1.24658	2.92453	3.64751	1.52183	3.12231	3.41412	2.1156	4.21341	2.57956	-2.96159	1.11222	2.48487	2.58443	0.940491	3.49638
ENSMUSG00000020361	Hspa4	heat shock protein 4 [Source:MGI Symbol;Acc:MGI:1342292]	protein_coding	7.02778	6.77732	-0.250457	0.467025	0.0529607	7.10107	6.22922	6.87825	6.89039	6.43434	6.86834	6.30556	7.61234	7.86773	8.09056	6.66322	6.49085	5.70144	6.60931	6.67322	6.95697	7.01222	6.84093	7.71348	7.11157
ENSMUSG00000026483	Fam129a	family with sequence similarity 129, member A [Source:MGI Symbol;Acc:MGI:2137237]	protein_coding	-2.42946	-0.149123	2.28033	-2.25643	0.0530584	-4.3701	-3.46948	-3.68304	-1.42702	-0.299404	-3.39728	-2.85683	3.29895	-4.03275	-4.0576	2.49658	2.1156	-3.90033	2.03642	2.32381	-2.97524	-2.55953	2.06597	-4.1039	1.00939
ENSMUSG00000001773	Folh1	folate hydrolase 1 [Source:MGI Symbol;Acc:MGI:1858193]	protein_coding	-0.296659	1.7108	2.00746	-2.12602	0.0531934	-4.3701	3.5858	-3.68304	-1.42702	0.800131	1.55692	3.6189	-1.22462	-4.03275	2.20919	3.72619	0.633727	-1.09298	1.76512	-0.639662	3.21458	1.6884	1.90091	2.04584	3.86587
ENSMUSG00000098940	Gm27639	predicted gene, 27639 [Source:MGI Symbol;Acc:MGI:5531021]	snRNA	-2.82831	-0.354371	2.47394	-2.09227	0.0531941	-4.3701	-3.46948	-3.68304	-1.42702	-3.10676	-3.39728	-2.85683	2.11778	-4.03275	-4.0576	-1.46184	-4.22425	-3.90033	2.63505	1.99261	1.97895	2.48487	-0.336131	-4.1039	1.39126
ENSMUSG00000043747	1520401A03Rik	RIKEN cDNA 1520401A03 gene [Source:MGI Symbol;Acc:MGI:2443785]	protein_coding	0.583177	-1.73166	-2.31484	2.3353	0.0532114	-4.3701	4.04622	-2.09808	2.9653	2.02252	1.4607	-0.534906	2.97926	1.09653	-1.73567	0.032927	2.00456	-3.90033	-3.09287	-2.96159	-2.97524	-2.55953	-3.14349	-4.1039	3.38285
ENSMUSG00000077789	n-R5s26	nuclear encoded rRNA 5S 26 [Source:MGI Symbol;Acc:MGI:4421871]	rRNA	-1.87655	-3.2458	-1.36926	1.87535	0.053282	-4.3701	2.90556	-3.68304	2.82091	1.93763	-3.39728	-2.85683	-4.03197	-4.03275	-4.0576	-4.92127	-4.22425	-3.90033	-3.09287	-2.96159	-2.97524	-2.55953	0.315946	-4.1039	-4.035
ENSMUSG00000086224	2700069I18Rik	RIKEN cDNA 2700069I18 gene [Source:MGI Symbol;Acc:MGI:1919858]	antisense	0.570789	-1.20524	-1.77602	2.0824	0.0532842	1.65227	-3.46948	-3.68304	1.38033	3.04299	2.38408	0.313091	2.47582	-1.2254	2.83722	-0.397707	-2.63929	-3.90033	1.15506	-2.96159	0.194683	-2.55953	1.9858	-4.1039	1.17445
ENSMUSG00000024454	Hdac3	histone deacetylase 3 [Source:MGI Symbol;Acc:MGI:1343091]	protein_coding	5.35379	5.7515	0.397708	-0.439771	0.0533016	4.87546	5.70794	5.6679	5.99083	5.71022	5.14576	5.26729	5.39639	5.17913	4.59704	5.74673	5.20829	6.44508	6.293	6.19576	5.68654	5.37711	6.14423	5.01244	5.40587
ENSMUSG00000070111	Gm10286	predicted gene 10286 [Source:MGI Symbol;Acc:MGI:3642117]	TEC	-3.44328	-1.51767	1.92561	-1.76341	0.0533707	-4.3701	-3.46948	-3.68304	-1.42702	-3.10676	-3.39728	-2.85683	-4.03197	-4.03275	-4.0576	-4.92127	-1.05433	3.08835	-3.09287	1.43073	-2.97524	-2.55953	-3.14349	-4.1039	2.15482
ENSMUSG00000087651	1500009L16Rik	RIKEN cDNA 1500009L16 gene [Source:MGI Symbol;Acc:MGI:1917034]	protein_coding	-0.386198	1.61099	1.99718	-1.90073	0.0533974	-2.04817	-3.46948	2.692	-1.42702	0.800131	-3.39728	-2.85683	2.50719	0.825226	2.51226	2.49658	0.299308	3.58349	0.0770591	2.24786	2.06915	2.86674	3.04634	-1.29655	0.719886
ENSMUSG00000026893	Gca	grancalcin [Source:MGI Symbol;Acc:MGI:1918521]	protein_coding	2.93954	3.57361	0.634078	-1.00855	0.0534173	3.30938	2.93991	3.49687	3.09654	5.19245	1.35761	3.58611	1.94531	1.98961	2.48156	4.49024	4.40145	4.98537	3.7775	2.0828	2.75268	3.78032	3.45643	3.97825	2.03109
ENSMUSG00000038074	Fkbp14	FK506 binding protein 14 [Source:MGI Symbol;Acc:MGI:2387639]	protein_coding	1.37245	3.02647	1.65402	-1.53547	0.0534361	2.07285	-3.46948	3.23583	3.52718	-3.10676	3.4229	3.02581	2.91054	0.0547079	2.05092	2.51336	2.59592	4.20296	3.50705	3.51414	2.63947	2.99506	3.51473	3.03565	1.74636
ENSMUSG00000020166	Cnot2	CCR4-NOT transcription complex, subunit 2 [Source:MGI Symbol;Acc:MGI:1919318]	protein_coding	5.48988	5.89448	0.404594	-0.477069	0.0534484	4.95408	5.56118	5.70713	6.19503	6.05059	5.61115	5.84707	5.09989	5.6129	4.25981	5.69068	6.48397	4.98537	5.75576	6.28871	6.66319	5.5749	6.02393	5.17455	6.30373
ENSMUSG00000022672	Prkdc	protein kinase, DNA activated, catalytic polypeptide [Source:MGI Symbol;Acc:MGI:104779]	protein_coding	6.71567	6.45556	-0.26011	0.323431	0.0535368	7.16372	6.45087	6.99732	7.02006	6.44206	6.61814	7.15858	6.62535	6.28805	6.39258	6.18398	6.75945	5.94359	6.73527	7.15605	6.73384	6.21855	6.5963	5.94731	6.28128
ENSMUSG00000008167	Fbxw9	F-box and WD-40 domain protein 9 [Source:MGI Symbol;Acc:MGI:1915878]	protein_coding	1.44075	3.11485	1.6741	-1.61728	0.0535552	2.99622	-3.46948	4.57906	-1.42702	4.36085	3.07846	3.96334	0.722916	2.07577	-2.47264	3.82356	3.05187	3.58349	1.76512	3.72491	2.57935	3.46284	3.1233	3.03565	2.99842
ENSMUSG00000058297	Spock2	sparc/osteonectin, cwcv and kazal-like domains proteoglycan 2 [Source:MGI Symbol;Acc:MGI:1891351]	protein_coding	8.83501	8.70773	-0.127281	0.183773	0.0535788	8.74965	8.98764	9.08246	9.01281	8.83245	8.78108	8.26276	8.76062	8.70174	9.17886	8.46122	8.88149	9.04127	8.78633	8.88508	8.36294	8.31929	8.95619	8.86602	8.51743
ENSMUSG00000021895	Arhgef3	Rho guanine nucleotide exchange factor (GEF) 3 [Source:MGI Symbol;Acc:MGI:1918954]	protein_coding	4.27884	4.59571	0.316873	-0.656669	0.0535856	2.74884	4.09276	4.51172	5.14283	4.03279	4.19518	4.57779	4.67193	4.08099	4.73356	4.38023	5.18726	4.89083	4.96783	5.0214	4.33764	2.99506	3.54301	5.55252	5.08134
ENSMUSG00000077416	Gm23747	predicted gene, 23747 [Source:MGI Symbol;Acc:MGI:5453524]	snoRNA	-1.93084	-3.27475	-1.34392	1.90512	0.0537434	-4.3701	2.87037	-3.68304	2.9653	-3.10676	-3.39728	-2.85683	0.360346	-4.03275	-4.0576	-4.92127	-4.22425	-3.90033	-3.09287	0.208335	-2.97524	-2.55953	-3.14349	-4.1039	-4.035
ENSMUSG00000042572	Ube2q1	ubiquitin-conjugating enzyme E2Q family member 1 [Source:MGI Symbol;Acc:MGI:1917343]	protein_coding	4.68635	5.07301	0.386661	-0.513294	0.0538056	4.14166	5.08126	4.53128	4.87676	4.34445	3.95145	4.89136	4.87191	4.40604	5.76736	5.22211	4.67963	6.07265	4.68192	4.56979	4.60219	5.03293	5.08052	5.65599	5.13242
ENSMUSG00000097058	4930556M19Rik	RIKEN cDNA 4930556M19 gene [Source:MGI Symbol;Acc:MGI:1922509]	lincRNA	-3.44328	-1.50675	1.93654	-1.69231	0.0538416	-4.3701	-3.46948	-3.68304	-1.42702	-3.10676	-3.39728	-2.85683	-4.03197	-4.03275	-4.0576	0.123125	-4.22425	3.27958	-3.09287	-2.96159	-0.653314	-2.55953	-3.14349	-4.1039	2.26878
ENSMUSG00000031932	Gpr83	G protein-coupled receptor 83 [Source:MGI Symbol;Acc:MGI:95712]	protein_coding	5.49322	4.98934	-0.503887	0.853219	0.0538934	6.02115	4.68533	5.26825	4.45562	5.44399	5.73971	5.76155	5.91786	5.31376	6.32502	3.81682	5.2696	1.05387	5.33759	5.4772	5.39545	6.28909	5.72379	5.2646	6.26535
ENSMUSG00000057098	Ebf1	early B cell factor 1 [Source:MGI Symbol;Acc:MGI:95275]	protein_coding	0.500013	2.59206	2.09204	-1.91713	0.0539049	-2.78513	-3.46948	3.4359	-1.42702	2.17864	3.31697	1.78702	3.48373	2.5371	-4.0576	2.49658	0.633727	4.31399	0.814025	3.4478	3.84494	3.22183	3.54301	0.650984	2.95368
ENSMUSG00000087606	Gm16121	predicted gene 16121 [Source:MGI Symbol;Acc:MGI:3802131]	antisense	-2.24353	0.0726425	2.31617	-2.18904	0.0539248	-4.3701	-3.46948	-3.68304	-1.42702	-3.10676	1.4607	2.69775	-2.44701	-4.03275	-4.0576	-0.833806	-4.22425	5.01555	0.0770591	-2.96159	1.27269	-2.55953	1.38008	2.46595	1.09428
ENSMUSG00000097198		#N/A	#N/A	-0.892213	1.14309	2.0353	-2.14007	0.0540319	-4.3701	-3.46948	2.50679	0.157942	-3.10676	2.21743	-1.27187	1.01242	1.4591	-4.0576	2.54634	2.51721	-3.90033	2.26469	0.208335	1.88274	-0.2376	0.556954	3.56143	2.03109
ENSMUSG00000029394	Cdk2ap1	CDK2 (cyclin-dependent kinase 2)-associated protein 1 [Source:MGI Symbol;Acc:MGI:1202069]	protein_coding	0.522293	2.01819	1.4959	-1.87406	0.0541016	1.81973	-3.46948	1.36136	0.157942	0.352672	2.58	3.0739	1.94531	1.4591	-4.0576	3.54226	2.78697	3.75072	-3.09287	2.39596	0.931648	2.93232	1.81071	2.33904	2.78518
ENSMUSG00000086929	Gm11788	predicted gene 11788 [Source:MGI Symbol;Acc:MGI:3649943]	antisense	-1.79417	-3.16695	-1.37279	1.78401	0.0541165	-4.3701	-3.46948	-3.68304	3.09654	-3.10676	-0.227351	-2.85683	-1.71004	-4.03275	2.41813	-4.92127	-4.22425	-3.90033	1.15506	-2.96159	-2.97524	-2.55953	-3.14349	-4.1039	-4.035
ENSMUSG00000031902	Nfatc3	nuclear factor of activated T cells, cytoplasmic, calcineurin dependent 3 [Source:MGI Symbol;Acc:MGI:103296]	protein_coding	3.55062	4.10136	0.550743	-0.754884	0.0541794	4.06869	4.224	2.82476	4.12757	3.19702	5.01635	3.96334	2.97926	1.69517	3.41001	4.865	3.89987	4.03631	3.89582	4.00419	3.76622	4.12697	3.9118	4.43913	4.06829
ENSMUSG00000022243	Slc45a2	solute carrier family 45, member 2 [Source:MGI Symbol;Acc:MGI:2153040]	protein_coding	-2.87604	-0.945834	1.93021	-1.81543	0.0542108	-4.3701	-3.46948	-3.68304	-1.42702	-3.10676	-3.39728	-2.85683	1.64045	-4.03275	-4.0576	0.911621	1.39046	-3.90033	-3.09287	1.12587	-2.97524	-2.55953	-3.14349	0.754078	2.03109
ENSMUSG00000088170	Gm25219	predicted gene, 25219 [Source:MGI Symbol;Acc:MGI:5454996]	misc_RNA	0.95929	2.58845	1.62916	-1.41887	0.0542374	1.89669	-3.46948	2.54578	0.157942	0.593681	3.52159	2.97606	0.722916	-1.2254	1.87314	1.67864	1.84184	3.55088	2.63505	2.39596	2.69718	2.79802	3.36431	2.27114	2.6515
ENSMUSG00000036641	Ccdc148	coiled-coil domain containing 148 [Source:MGI Symbol;Acc:MGI:3039583]	protein_coding	5.03946	4.67424	-0.36522	0.601476	0.0542411	5.56212	4.96097	4.8366	3.61737	4.84161	5.25736	5.30807	4.99317	5.1546	5.86275	5.08576	3.12447	3.76501	4.04669	5.06632	5.48828	5.36528	4.68306	5.22477	4.89278
ENSMUSG00000000296	Tpd52l1	tumor protein D52-like 1 [Source:MGI Symbol;Acc:MGI:1298386]	protein_coding	1.73772	3.59245	1.85473	-1.55399	0.0543135	2.10564	-3.46948	-3.68304	0.894907	2.91561	4.1341	3.80138	4.46388	1.80014	4.41408	3.31235	2.83103	4.50481	2.83787	4.04964	3.89512	3.27336	3.59798	4.11042	3.51189
ENSMUSG00000052299	Ltn1	listerin E3 ubiquitin protein ligase 1 [Source:MGI Symbol;Acc:MGI:1926163]	protein_coding	6.12192	5.95827	-0.163654	0.36814	0.0543162	6.72068	6.04029	6.74637	5.53876	6.5425	6.24116	5.81205	5.79934	6.00753	5.77054	5.34435	5.60388	5.97465	5.92672	6.2008	6.27506	6.36231	5.91451	6.05975	5.92065
ENSMUSG00000086330	1700007J10Rik	RIKEN cDNA 1700007J10 gene [Source:MGI Symbol;Acc:MGI:1916570]	processed_transcript	1.9117	3.29862	1.38692	-1.39529	0.054333	-2.78513	2.97346	3.71784	3.78243	3.26828	1.35761	3.0739	0.722916	3.60387	-0.598169	1.48812	4.4517	2.54261	3.70155	3.93323	3.09085	4.06983	4.05619	2.23595	3.41621
ENSMUSG00000085523	Gm15945	predicted gene 15945 [Source:MGI Symbol;Acc:MGI:3801876]	antisense	-1.49626	-3.08731	-1.59105	1.77518	0.0543834	1.56064	-3.46948	-3.68304	1.7429	2.50795	-3.39728	-2.85683	0.722916	-4.03275	-4.0576	-4.92127	-4.22425	-3.90033	-3.09287	-2.96159	0.484189	-2.55953	-3.14349	-4.1039	-2.45004
ENSMUSG00000006390	Elovl1	elongation of very long chain fatty acids (FEN1/Elo2, SUR4/Elo3, yeast)-like 1 [Source:MGI Symbol;Acc:MGI:1858959]	protein_coding	1.83446	3.21244	1.37798	-1.50974	0.0543868	3.55472	3.64946	0.404425	3.21684	3.78806	1.24658	2.75788	3.72958	0.0547079	-4.0576	3.3595	3.72411	4.555	3.44629	2.16769	3.739	2.86674	3.26591	2.49601	2.50416
ENSMUSG00000023350	4921501E09Rik	RIKEN cDNA 4921501E09 gene [Source:MGI Symbol;Acc:MGI:1921292]	protein_coding	-2.75873	-0.900037	1.8587	-1.94891	0.0543999	2.47539	-3.46948	-3.68304	-1.42702	-3.10676	-3.39728	-2.85683	-4.03197	-4.03275	-4.0576	0.504995	2.76443	-3.90033	-3.09287	-0.639662	-2.97524	1.52793	0.556954	-4.1039	0.357316
ENSMUSG00000008036	Ap2s1	adaptor-related protein complex 2, sigma 1 subunit [Source:MGI Symbol;Acc:MGI:2141861]	protein_coding	1.30601	2.98673	1.68072	-1.5007	0.0544277	1.73843	-3.46948	1.36136	2.03241	0.0631658	-3.39728	3.37198	4.08177	2.76166	4.51605	2.78609	4.29538	2.81392	2.88441	2.39596	3.36461	1.6884	2.34837	4.03052	3.25962
ENSMUSG00000038648	Creb3l2	cAMP responsive element binding protein 3-like 2 [Source:MGI Symbol;Acc:MGI:2442695]	protein_coding	3.62746	4.1391	0.511636	-0.657509	0.0544669	3.87308	5.10416	3.64788	3.32787	3.90447	1.88813	4.26211	3.80723	3.29816	3.16157	4.38023	4.63061	3.92622	4.94605	3.90877	3.1745	3.50656	3.95455	4.10067	4.86284
ENSMUSG00000029725	Ppp1r35	protein phosphatase 1, regulatory subunit 35 [Source:MGI Symbol;Acc:MGI:1922853]	protein_coding	0.413609	-1.54093	-1.95454	1.98306	0.05448	2.00494	-3.46948	2.72635	0.894907	-3.10676	0.850651	0.313091	1.94531	0.825226	1.15185	-1.75134	0.0236734	-3.90033	0.994597	-2.96159	0.194683	-2.55953	-3.14349	-4.1039	1.79789
ENSMUSG00000091264	Smim13	small integral membrane protein 13 [Source:MGI Symbol;Acc:MGI:2652854]	protein_coding	5.50423	5.73616	0.231928	-0.487033	0.054498	4.88965	5.4223	5.31978	5.69192	5.56213	5.3204	4.89136	6.21951	5.45307	6.2722	5.93749	5.80503	6.48013	5.35422	5.91799	4.45939	5.64504	4.6313	7.14224	5.98875
ENSMUSG00000029648	Flt1	FMS-like tyrosine kinase 1 [Source:MGI Symbol;Acc:MGI:95558]	protein_coding	0.637727	2.44277	1.80504	-2.24731	0.0545098	-4.3701	-3.46948	1.98939	-1.42702	-3.10676	1.96028	2.69775	3.31676	4.43892	4.34754	5.30875	1.20201	2.32849	-3.09287	1.28634	4.01344	2.79802	3.67669	3.11527	3.79155
ENSMUSG00000087672	Gm15122	predicted gene 15122 [Source:MGI Symbol;Acc:MGI:3705268]	antisense	-1.66762	0.592153	2.25978	-2.13539	0.0545351	-4.3701	3.10037	2.29424	-1.42702	-3.10676	1.81218	-2.85683	-4.03197	-4.03275	-4.0576	1.61789	1.65839	-3.90033	1.55099	1.43073	0.931648	1.52793	0.943977	0.288414	-0.128111
ENSMUSG00000060882	Kcnd2	potassium voltage-gated channel, Shal-related family, member 2 [Source:MGI Symbol;Acc:MGI:102663]	protein_coding	6.787	6.52392	-0.263079	0.400903	0.0545499	6.7443	6.3807	6.85127	6.89941	6.35881	6.67016	6.69967	7.3641	6.66855	7.23299	5.84111	6.76372	5.9654	5.27782	6.83769	6.93914	7.03852	6.55174	6.98687	7.03713
ENSMUSG00000038803	Ost4	oligosaccharyltransferase complex subunit 4 (non-catalytic) [Source:MGI Symbol;Acc:MGI:1914945]	protein_coding	0.269378	2.35772	2.08834	-2.1072	0.0545627	-2.78513	3.5858	3.28275	2.66044	-1.5218	2.33064	1.53548	1.69595	-4.03275	-4.0576	3.19247	2.46225	-3.90033	3.13595	3.5462	3.09085	3.74425	2.4111	3.58958	2.30485
ENSMUSG00000017404	Rpl19	ribosomal protein L19 [Source:MGI Symbol;Acc:MGI:98020]	protein_coding	4.66447	5.10854	0.444076	-1.00161	0.0546216	3.9742	4.49052	2.14985	3.61737	3.99127	4.56273	4.19845	6.73704	5.73708	7.18617	7.26948	5.98642	4.75431	3.38287	4.7319	3.4677	4.60034	4.59122	6.04965	6.25156
ENSMUSG00000037463	Fbxo27	F-box protein 27 [Source:MGI Symbol;Acc:MGI:2685007]	protein_coding	1.90208	-0.134694	-2.03677	1.68227	0.05467	1.41126	2.31188	0.404425	2.27342	2.95933	1.88813	0.313091	3.06606	2.34228	2.05092	1.76523	2.64611	-3.90033	-0.770938	-2.96159	-1.39028	-2.55953	1.90091	1.45069	2.47279
ENSMUSG00000089779	Gm15641	predicted gene 15641 [Source:MGI Symbol;Acc:MGI:3783085]	antisense	-2.38966	-3.59175	-1.20209	1.32751	0.0547072	0.674297	-3.46948	-2.09808	-1.42702	-3.10676	-3.39728	1.05006	-4.03197	-4.03275	-4.0576	-4.92127	-4.22425	-3.90033	-3.09287	-2.96159	-2.97524	-2.55953	-3.14349	-4.1039	-4.035
ENSMUSG00000037736	Limch1	LIM and calponin homology domains 1 [Source:MGI Symbol;Acc:MGI:1924819]	protein_coding	7.54282	7.67691	0.134092	-0.237763	0.0547186	7.12025	7.51137	7.56785	7.57016	7.59108	7.62578	7.70636	7.56375	7.80132	7.37024	7.80644	7.90406	8.35912	7.54285	7.49271	7.58413	7.8231	7.38887	7.49182	7.37598
ENSMUSG00000048240	Gng7	guanine nucleotide binding protein (G protein), gamma 7 [Source:MGI Symbol;Acc:MGI:95787]	protein_coding	6.13288	6.3814	0.248521	-0.807869	0.0547335	6.58628	5.1489	4.68765	5.56166	5.57624	5.74483	6.57153	7.41253	6.8353	7.20391	8.72495	6.54971	5.65618	5.40299	5.32843	5.47184	6.27019	5.6735	7.43865	7.29759
ENSMUSG00000006392	Med8	mediator complex subunit 8 [Source:MGI Symbol;Acc:MGI:1915269]	protein_coding	4.00594	5.07404	1.0681	-0.73062	0.0547393	5.1515	2.55288	4.84444	1.7429	5.63807	4.74738	4.17659	4.19203	4.20086	2.81276	4.38934	4.51384	6.12619	4.94605	5.43502	5.12805	5.51193	5.06109	5.0382	4.59071
ENSMUSG00000028434	Epb41l4b	erythrocyte membrane protein band 4.1 like 4b [Source:MGI Symbol;Acc:MGI:1859149]	protein_coding	6.15531	5.65659	-0.49872	0.447774	0.0547851	6.00168	5.71787	6.71891	6.7479	6.3132	6.00574	6.24907	5.88241	5.72713	6.18914	5.8075	5.87509	3.88757	5.48078	6.03559	5.48008	5.8541	6.46199	5.73372	5.94942
ENSMUSG00000013698	Pea15a	phosphoprotein enriched in astrocytes 15A [Source:MGI Symbol;Acc:MGI:104799]	protein_coding	6.19257	6.34134	0.148766	-0.539082	0.0548146	6.21016	5.97966	5.95901	6.28034	5.90167	5.52456	5.27759	6.86209	6.79776	7.13284	8.13723	6.48569	6.2405	5.41096	5.49374	6.0106	6.4876	5.46754	7.252	6.4275
ENSMUSG00000027349	Fam98b	family with sequence similarity 98, member B [Source:MGI Symbol;Acc:MGI:1915465]	protein_coding	3.51246	3.90476	0.3923	-0.864009	0.0548908	0.759186	4.10794	3.35039	4.8018	4.16937	3.31697	3.55256	3.22542	3.91561	3.92539	4.21059	4.83914	4.31399	3.17392	3.90877	3.21458	3.88342	3.36431	3.76028	4.37863
ENSMUSG00000085125	Gm16070	predicted gene 16070 [Source:MGI Symbol;Acc:MGI:3801761]	antisense	0.712414	2.38007	1.66766	-2.01661	0.0550154	-4.3701	4.10794	1.60236	1.38033	0.593681	3.07846	4.10895	-2.44701	3.12712	-4.0576	2.2784	4.26359	3.64656	0.994597	3.22823	2.45102	-0.974566	2.21407	2.81496	2.88386
ENSMUSG00000085048	Gm15537	predicted gene 15537 [Source:MGI Symbol;Acc:MGI:3782985]	antisense	-1.17002	-2.79345	-1.62343	1.75576	0.0550332	-4.3701	-3.46948	0.960819	-1.42702	0.980704	-3.39728	2.09736	0.491591	0.490807	-4.0576	-0.397707	-4.22425	-3.90033	-3.09287	-2.96159	-2.97524	-2.55953	-3.14349	-4.1039	-0.57557
ENSMUSG00000018481	Appbp2	amyloid beta precursor protein (cytoplasmic tail) binding protein 2 [Source:MGI Symbol;Acc:MGI:1914134]	protein_coding	5.12405	5.59264	0.468588	-0.469356	0.0550725	5.48009	4.94414	5.14669	5.14283	4.99653	4.95587	4.89136	5.85829	5.10424	4.72048	6.0752	5.3738	4.54675	5.82301	6.01855	5.01911	5.75788	5.59461	6.07476	5.64272
ENSMUSG00000094870	Zfp131	zinc finger protein 131 [Source:MGI Symbol;Acc:MGI:1919715]	protein_coding	4.86434	5.36076	0.496421	-0.435364	0.0551131	5.17487	4.27871	4.89816	5.11214	3.97006	5.50057	5.37679	4.73952	4.63613	4.95642	5.27718	5.35129	5.49413	5.39497	5.58916	5.86081	5.72124	4.81652	4.91569	5.18659
ENSMUSG00000055296	Tmem245	transmembrane protein 245 [Source:MGI Symbol;Acc:MGI:2445107]	protein_coding	6.50455	6.21886	-0.285684	0.349165	0.0551189	6.63623	6.72896	7.04062	6.62283	6.27478	6.67553	6.36958	6.06738	6.47405	6.1555	5.8058	6.20724	5.25195	6.37678	6.71613	6.31708	6.10225	6.33427	6.5974	6.47971
ENSMUSG00000047606	Ankrd34c	ankyrin repeat domain 34C [Source:MGI Symbol;Acc:MGI:2685617]	protein_coding	-1.2476	0.506522	1.75412	-1.85721	0.0551507	-2.04817	-3.46948	2.42549	-1.42702	-3.10676	-3.39728	0.313091	1.80092	-4.03275	0.465962	1.52167	1.88427	2.07695	-3.09287	2.16769	-2.97524	1.14091	1.38008	1.82683	-0.865077
ENSMUSG00000002797	Ggct	gamma-glutamyl cyclotransferase [Source:MGI Symbol;Acc:MGI:95700]	protein_coding	0.905492	2.76656	1.86106	-1.64451	0.0551604	-4.3701	-3.46948	1.07185	3.43096	1.4168	3.39714	3.25169	3.41924	2.15707	-1.25025	3.11765	3.1936	0.957651	3.47699	4.00419	3.68297	1.6884	2.83379	1.45069	3.25962
ENSMUSG00000023120	Gm853	predicted gene 853 [Source:MGI Symbol;Acc:MGI:2685699]	protein_coding	-3.16255	-1.12449	2.03806	-1.7132	0.0551816	-4.3701	-3.46948	-3.68304	-1.42702	-3.10676	-3.39728	-2.85683	-1.22462	-4.03275	-4.0576	1.14482	-4.22425	1.45722	-3.09287	-2.96159	-2.97524	-2.55953	-3.14349	1.67746	3.4326
ENSMUSG00000077264	Gm24429	predicted gene, 24429 [Source:MGI Symbol;Acc:MGI:5454206]	snoRNA	-3.44328	-1.67569	1.76759	-1.71192	0.0552441	-4.3701	-3.46948	-3.68304	-1.42702	-3.10676	-3.39728	-2.85683	-4.03197	-4.03275	-4.0576	-0.673342	-4.22425	3.31884	-3.09287	-2.96159	-2.97524	1.96403	0.0264394	-4.1039	-4.035
ENSMUSG00000042396	Rbm7	RNA binding motif protein 7 [Source:MGI Symbol;Acc:MGI:1914260]	protein_coding	1.94155	3.2635	1.32195	-1.41605	0.0552502	4.25561	-3.46948	-0.223606	3.32787	2.02252	3.54524	2.00115	4.02872	3.12712	0.800381	3.8436	4.06576	3.73629	3.21091	3.3052	3.79294	1.34736	2.34837	4.10067	2.88386
ENSMUSG00000049739	Zfp646	zinc finger protein 646 [Source:MGI Symbol;Acc:MGI:3665412]	protein_coding	4.31545	5.00388	0.688433	-0.686478	0.05538	3.77456	1.88807	3.4359	4.12757	5.25518	4.49147	5.34774	5.34089	4.67115	4.82198	5.36066	4.84989	5.45942	5.13114	5.29108	5.73556	3.74425	5.14653	4.41573	4.90458
ENSMUSG00000097453	Gm26894	predicted gene, 26894 [Source:MGI Symbol;Acc:MGI:5477388]	lincRNA	-2.85999	-0.856951	2.00304	-1.88765	0.0554243	-4.3701	-3.46948	-3.68304	-1.42702	-3.10676	0.850651	-2.85683	-2.44701	-4.03275	-4.0576	1.84692	1.06115	-3.90033	-3.09287	2.53026	-2.97524	-2.55953	1.10444	-4.1039	1.51959
ENSMUSG00000050132	Sarm1	sterile alpha and HEAT/Armadillo motif containing 1 [Source:MGI Symbol;Acc:MGI:2136419]	protein_coding	5.04126	4.57962	-0.461647	0.478222	0.0554757	5.62284	5.70294	5.41236	5.25948	4.86478	4.72684	4.21998	4.63691	4.48688	5.47962	4.60425	4.94817	4.53846	5.15031	4.53826	3.87025	4.47389	4.61807	4.63419	4.42033
ENSMUSG00000055447	Cd47	CD47 antigen (Rh-related antigen, integrin-associated signal transducer) [Source:MGI Symbol;Acc:MGI:96617]	protein_coding	6.57458	6.33419	-0.24039	0.357305	0.0555219	6.4088	6.90447	6.94723	6.6971	5.91838	6.6782	6.21194	6.48077	6.65637	6.84251	5.86418	6.21558	5.34046	6.64691	6.56393	6.38451	6.55161	6.26803	6.82313	6.68353
ENSMUSG00000015605	Srf	serum response factor [Source:MGI Symbol;Acc:MGI:106658]	protein_coding	4.24417	4.44405	0.19988	-0.818698	0.0555291	1.60718	4.6338	4.81282	5.17289	3.30263	4.61953	4.61077	4.90172	4.50252	4.27779	5.01095	4.94316	5.71622	4.58661	2.76633	3.1745	4.18194	4.18743	5.05344	4.81987
ENSMUSG00000021661	Ankra2	ankyrin repeat, family A (RFXANK-like), 2 [Source:MGI Symbol;Acc:MGI:1915808]	protein_coding	3.87636	1.9109	-1.96546	1.58153	0.0555517	4.65504	3.15987	4.90568	5.14283	4.31109	2.83154	3.68232	3.10758	3.06528	3.9024	3.45811	-4.22425	-3.90033	3.35008	4.67503	3.09085	4.35933	2.47122	3.09577	2.73318
ENSMUSG00000053368	Rxfp2	relaxin/insulin-like family peptide receptor 2 [Source:MGI Symbol;Acc:MGI:2153463]	protein_coding	-2.62185	-0.599198	2.02265	-1.9408	0.0555677	-4.3701	-3.46948	-3.68304	-1.42702	-3.10676	1.64712	-2.85683	-0.862046	-4.03275	-4.0576	0.63332	0.905029	-3.90033	-3.09287	-2.96159	0.931648	1.6884	1.50037	-4.1039	2.40794
ENSMUSG00000048249	Crebrf	CREB3 regulatory factor [Source:MGI Symbol;Acc:MGI:1924378]	protein_coding	6.39206	6.6333	0.241237	-0.422641	0.0555794	6.22516	5.87703	6.61273	5.6064	7.09169	6.60975	6.99335	6.30454	6.67028	5.92966	7.62297	6.15837	6.65713	6.54919	6.41128	6.65957	6.53587	6.27226	7.01049	6.45585
ENSMUSG00000002489	Tiam1	T cell lymphoma invasion and metastasis 1 [Source:MGI Symbol;Acc:MGI:103306]	protein_coding	7.3215	7.05606	-0.265441	0.237944	0.0556309	7.05564	7.03136	6.95811	7.27688	7.40795	7.36842	7.37078	7.44528	7.68792	7.61261	7.05063	7.24793	6.67047	7.04796	6.78156	7.24755	6.84774	7.0451	7.32289	7.29871
ENSMUSG00000022257	Laptm4b	lysosomal-associated protein transmembrane 4B [Source:MGI Symbol;Acc:MGI:1890494]	protein_coding	2.54725	3.48739	0.940144	-1.31521	0.0556793	-2.04817	3.9314	3.59309	3.43096	2.38509	0.509614	1.66673	3.78181	3.7288	4.49315	3.93982	3.21037	4.79664	3.91836	3.4478	2.06915	3.32311	2.14192	4.22253	3.8042
ENSMUSG00000022309	Angpt1	angiopoietin 1 [Source:MGI Symbol;Acc:MGI:108448]	protein_coding	-0.434819	1.46407	1.89889	-1.94929	0.0557304	-4.3701	-3.46948	1.67451	2.03241	-3.10676	2.38408	-2.85683	2.7095	1.01164	-0.35716	2.37335	1.88427	3.31884	0.0770591	-2.96159	3.36461	2.08433	0.943977	1.1815	2.37439
ENSMUSG00000082320	Gm11877	predicted gene 11877 [Source:MGI Symbol;Acc:MGI:3652029]	processed_pseudogene	-3.44328	-1.64604	1.79725	-1.57634	0.0557879	-4.3701	-3.46948	-3.68304	-1.42702	-3.10676	-3.39728	-2.85683	-4.03197	-4.03275	-4.0576	1.00947	-4.22425	-3.90033	-3.09287	-2.96159	1.54832	-2.55953	1.6114	-4.1039	0.212926
ENSMUSG00000034947	Tmem106a	transmembrane protein 106A [Source:MGI Symbol;Acc:MGI:1922056]	protein_coding	-2.49073	-0.294123	2.19661	-2.14688	0.0558478	1.69599	-3.46948	-3.68304	-1.42702	-3.10676	-3.39728	0.602597	-4.03197	-4.03275	-4.0576	1.26856	-4.22425	-3.90033	1.55099	-2.96159	0.484189	3.1129	-3.14349	1.87338	2.99842
ENSMUSG00000022893	Adamts1	a disintegrin-like and metallopeptidase (reprolysin type) with thrombospondin type 1 motif, 1 [Source:MGI Symbol;Acc:MGI:109249]	protein_coding	-0.1398	1.40506	1.54486	-1.93206	0.0558577	3.46911	-3.46948	2.75991	0.157942	-3.10676	2.43561	-2.85683	0.360346	2.90976	-4.0576	4.32903	1.06115	3.33807	2.63505	0.73885	-0.167887	-2.55953	-0.336131	2.30549	2.70647
ENSMUSG00000020590	Snx13	sorting nexin 13 [Source:MGI Symbol;Acc:MGI:2661416]	protein_coding	5.60895	5.91892	0.309968	-0.461551	0.0558813	4.68789	5.00219	5.48939	6.28034	5.76052	6.20449	5.31809	6.18356	4.96442	6.19861	6.24175	5.38492	6.22508	6.27564	6.1907	5.80283	5.0179	5.79609	6.21915	6.03512
ENSMUSG00000027082	Tfpi	tissue factor pathway inhibitor [Source:MGI Symbol;Acc:MGI:1095418]	protein_coding	-2.04135	0.134528	2.17588	-2.27166	0.0558973	2.70672	-3.46948	-3.68304	-1.42702	-3.10676	-3.39728	-2.85683	-4.03197	2.90976	-4.0576	1.92422	1.06115	-3.90033	2.19254	2.65312	0.484189	3.16839	-3.14349	-4.1039	1.00939
ENSMUSG00000035566	Pcdh17	protocadherin 17 [Source:MGI Symbol;Acc:MGI:2684924]	protein_coding	7.50269	7.27397	-0.228713	0.315788	0.0559725	7.1112	7.93086	7.8302	7.25597	7.56124	7.51337	7.12758	7.51637	7.34933	7.83076	7.0578	6.83981	6.2608	7.77673	7.21458	7.31132	7.4835	7.45736	7.72225	7.6156
ENSMUSG00000019877	Serinc1	serine incorporator 1 [Source:MGI Symbol;Acc:MGI:1926228]	protein_coding	8.10395	7.97245	-0.131504	0.277166	0.056021	8.00413	7.82111	8.37123	8.39156	7.69495	8.10804	7.37319	8.53194	8.08781	8.65557	7.53739	7.97695	7.91064	8.07141	8.13315	7.6069	7.8488	8.0617	8.62848	7.94906
ENSMUSG00000048402	Gli2	GLI-Kruppel family member GLI2 [Source:MGI Symbol;Acc:MGI:95728]	protein_coding	0.66318	2.25703	1.59385	-1.53054	0.0560401	3.54279	-3.46948	1.80882	-1.42702	-3.10676	-1.81231	2.75788	3.24415	1.3248	3.76895	3.78263	3.33799	2.24942	2.3334	1.28634	2.75268	-0.974566	1.7145	2.16288	3.925
ENSMUSG00000010601	Apol7a	apolipoprotein L 7a [Source:MGI Symbol;Acc:MGI:1923011]	protein_coding	-3.28479	-1.44449	1.84029	-1.66453	0.0560551	-4.3701	-3.46948	-3.68304	-1.42702	-3.10676	-3.39728	-2.85683	-2.44701	-4.03275	-4.0576	0.208014	2.51721	-3.90033	-3.09287	-2.96159	1.41708	-2.55953	-3.14349	-4.1039	1.17445
ENSMUSG00000015749	Anp32e	acidic (leucine-rich) nuclear phosphoprotein 32 family, member E [Source:MGI Symbol;Acc:MGI:1913721]	protein_coding	3.79995	4.10468	0.304724	-0.865205	0.0561261	2.34415	3.27198	3.03121	3.93053	2.31951	3.61395	4.15439	4.90761	4.8096	5.61659	5.75027	4.24742	4.19243	3.01566	2.16769	4.60219	3.27336	3.39567	5.35758	5.04448
ENSMUSG00000084987	Gm13134	predicted gene 13134 [Source:MGI Symbol;Acc:MGI:3650641]	antisense	-0.824564	-2.71526	-1.8907	1.92947	0.0561679	0.915305	4.18157	-3.68304	-1.42702	-3.10676	1.35761	1.39109	0.215956	-4.03275	-4.0576	-1.01438	-4.22425	-3.90033	-3.09287	-2.96159	-2.97524	-2.55953	-3.14349	-4.1039	0.822979
ENSMUSG00000030980	Knop1	lysine rich nucleolar protein 1 [Source:MGI Symbol;Acc:MGI:1913606]	protein_coding	5.25844	4.56195	-0.696486	0.666393	0.0562	5.18257	6.25673	4.9716	4.87676	5.48196	5.60554	5.55679	4.60827	5.14466	4.8995	4.9629	5.55218	1.82759	5.09201	4.61584	5.45521	4.33529	4.81652	4.12972	4.83228
ENSMUSG00000078580	E430018J23Rik	RIKEN cDNA E430018J23 gene [Source:MGI Symbol;Acc:MGI:2141981]	protein_coding	3.04526	1.24921	-1.79605	1.5325	0.0562119	1.60718	4.03036	3.92429	3.78243	2.50795	2.83154	2.56943	4.01788	1.94452	3.23702	2.78609	2.43396	-3.90033	-1.5079	3.18816	1.66861	0.247827	3.1233	2.81496	1.63742
ENSMUSG00000061969	Gm5581	predicted gene 5581 [Source:MGI Symbol;Acc:MGI:3643462]	transcribed_unprocessed_pseudogene	-2.32167	-3.59175	-1.27008	1.37668	0.0562518	-4.3701	-3.46948	-3.68304	-1.42702	-3.10676	0.303163	-1.27187	1.89877	-4.03275	-4.0576	-4.92127	-4.22425	-3.90033	-3.09287	-2.96159	-2.97524	-2.55953	-3.14349	-4.1039	-4.035
ENSMUSG00000041124	Msantd4	Myb/SANT-like DNA-binding domain containing 4 with coiled-coils [Source:MGI Symbol;Acc:MGI:1925350]	protein_coding	4.20138	4.88251	0.681129	-0.584191	0.0562946	4.58119	4.68533	2.692	2.27342	4.62795	4.91106	4.2412	4.90172	4.30264	4.79727	4.58454	4.86055	5.30668	4.92394	4.42211	4.49236	4.84135	4.44897	5.53453	5.41001
ENSMUSG00000045746	B230317F23Rik	RIKEN cDNA B230317F23 gene [Source:MGI Symbol;Acc:MGI:2443920]	lincRNA	-2.35992	-0.305384	2.05453	-2.03987	0.0562954	-4.3701	-3.46948	-3.68304	-1.42702	-3.10676	-3.39728	-2.85683	0.611885	-4.03275	2.13222	0.806651	-4.22425	-3.90033	1.95153	1.7933	-0.653314	-2.55953	1.90091	1.77874	0.0524613
ENSMUSG00000066571	4931406P16Rik	RIKEN cDNA 4931406P16 gene [Source:MGI Symbol;Acc:MGI:1924311]	protein_coding	4.81473	5.25344	0.438712	-0.53845	0.0563204	3.76433	6.01232	5.26825	4.72273	5.47444	5.11448	4.41929	4.57905	4.82211	3.97031	5.36066	5.56202	4.48769	5.78672	5.26241	5.65047	5.31699	4.61807	5.44492	5.04448
ENSMUSG00000094626	Cecr6	cat eye syndrome chromosome region, candidate 6 [Source:MGI Symbol;Acc:MGI:2136977]	protein_coding	4.13548	3.73733	-0.398147	0.772363	0.0563411	5.35952	4.9012	3.96801	3.32787	2.72613	3.56851	4.13185	3.93957	4.75841	4.67372	2.56255	3.60229	3.23922	4.60062	3.34219	3.3998	3.27336	3.8452	5.47164	4.03646
[truncated: 22,654 more rows]
